# Supplementary material for: Visual Speech Reduces Cognitive Effort as Measured by EEG Theta Power and Pupil Dilation
Source: eNeuro. 2025 Nov 6;12(11):ENEURO.0288-25.2025. doi: 10.1523/ENEURO.0288-25.2025 (PMC12604548; doi:10.1523/ENEURO.0288-25.2025)
Supplement: Data 1 — GitHub link (https://github.com/brianman515/PhD-Study1) contains all files used for the preprocessing of behavioral, EEG, and pupillometry recordings. All analysis scripts are contained within tools/, which are further divided into the behave/, eeg/, and pupil/ subfolders respectively. cofig/ contains the necessary configuration files that support the analysis. tools/stats.Rmd is the statistical analysis script that produced and evaluated all statistical models mentioned in the manuscript. Download Data 1, ZIP file. [file eneuro-12-ENEURO.0288-25.2025-s001.zip]

Archive with 29 entries (23 files):
- PhD-Study1-main/backup/
- PhD-Study1-main/backup/Data_preprocess_III_FT.m
- PhD-Study1-main/backup/Data_preprocess_IV_FT.m
- PhD-Study1-main/backup/Data_visualise_FT.m
- PhD-Study1-main/config/
- PhD-Study1-main/config/elec_64ch.elp
- PhD-Study1-main/config/elec_file.xyz
- PhD-Study1-main/README.md
- PhD-Study1-main/tools/
- PhD-Study1-main/tools/behav/
- PhD-Study1-main/tools/behav/behav.ipynb
- PhD-Study1-main/tools/df_pupil_behav.txt
- PhD-Study1-main/tools/df_roi_all_scalp_midtheta.txt
- PhD-Study1-main/tools/eeg/
- PhD-Study1-main/tools/eeg/Data_FT.asv
- PhD-Study1-main/tools/eeg/Data_FT.m
- PhD-Study1-main/tools/eeg/Data_preprocess_I.m
- PhD-Study1-main/tools/eeg/Data_preprocess_II.m
- PhD-Study1-main/tools/eeg/Data_preprocess_III.m
- PhD-Study1-main/tools/pupil/
- PhD-Study1-main/tools/pupil/findcontigval.m
- PhD-Study1-main/tools/pupil/plotmeansem_all.m
- PhD-Study1-main/tools/pupil/plotmeansem_final.m
- PhD-Study1-main/tools/pupil/preprocpupil.m
- PhD-Study1-main/tools/pupil/readtobiispectrumcsv.m
- PhD-Study1-main/tools/pupil/run_pupil_all.m
- PhD-Study1-main/tools/pupil/runpupil_final.m
- PhD-Study1-main/tools/pupil/setnan.m
- PhD-Study1-main/tools/stats.Rmd
