# Supplementary material for: Visual Speech Reduces Cognitive Effort as Measured by EEG Theta Power and Pupil Dilation
Source: eNeuro. 2025 Nov 6;12(11):ENEURO.0288-25.2025. doi: 10.1523/ENEURO.0288-25.2025 (PMC12604548; doi:10.1523/ENEURO.0288-25.2025)
Supplement: Data 1 — GitHub link (https://github.com/brianman515/PhD-Study1) contains all files used for the preprocessing of behavioral, EEG, and pupillometry recordings. All analysis scripts are contained within tools/, which are further divided into the behave/, eeg/, and pupil/ subfolders respectively. cofig/ contains the necessary configuration files that support the analysis. tools/stats.Rmd is the statistical analysis script that produced and evaluated all statistical models mentioned in the manuscript. Download Data 1, ZIP file. [file eneuro-12-ENEURO.0288-25.2025-s001.zip › PhD-Study1-main/backup/Data_preprocess_III_FT.m]

clear all
clc

RedefineBadChannels = 1;
ID = '0003';
root = 'D:\Study1_data\eeg';
load(fullfile(root,ID,strcat(ID,'_EEGLAB.mat')),'data');

data.label = data.label(1:66)';

cfg.layout = load("tools\eeg\biosemi64layout_LEEG.mat",'lay');

for ii = 1:size(data.time,2)
    data.time{ii} = linspace(0,size(data.trial{1},2)/data.fsample,size(data.trial{1},2));
end
save(fullfile(root,strcat(ID,'_EEGFT.mat')),"data",'-v7.3');

preproc_data = ft_preprocessing(cfg, data);

%% Select Data Portion
cfgselect              = [];
cfgselect.channel = ft_channelselection({'all', ...
    '-EXG3', '-EXG4', '-EXG5', '-EXG6', '-EXG7', '-EXG8', '-Status'}, preproc_data.label);

preproc_data  = ft_selectdata(cfgselect, preproc_data);

load('biosemi64neighbour_LEEG.mat');
load('biosemi64layout_LEEG.mat');

%% Visual rejection
if RedefineBadChannels         
    %         Visual inspection of data:
    cfgview                          = [];
    cfgview.viewmode         = 'vertical';
    cfgview.ploteventlabels = 'colorvalue';
    cfgview.ylim                   = [-20 20];
    
    artf = ft_databrowser(cfgview, preproc_data);
    set(gcf, 'Name', 'Browse to identify bad channels in the EEG')
    
    fprintf('----------------------------------------------------------\n');
    fprintf('\nIdentify channels by pressing the button ''Identify'' and click in the plot as close to the wanted channel as possible \n');
    Badchannels = input('Input bad channels in the format {''Cz''}. Press enter if all channels should be kept: ');
    Badtrials = input('Input bad trials in the format [xxx xxx]. Press enter if all trials should be kept: ');
    save(fullfile(root,ID,strcat(ID,'_remove.mat')),'Badchannels','Badtrials');
    close all
    
else
    load(fullfile(root,ID,strcat(ID,'_remove.mat')));
end
        
%% Remove channels and trials

cfgremove = [];
cfgremove.trials = linspace(1,240,240);cfgremove.trials(Badtrials) = [];
data = ft_selectdata(cfgremove,preproc_data);

%% view spectra
cfgft = [];
cfgft.method = 'wavelet';
cfgft.output = 'pow';
cfgft.channel = 'all';
cfgft.foi = linspace(2,40,39);
cfgft.toi = 'all';
cfgft.width = 3;
cfgft.pad = 'nextpow2';
[TFR_preproce_data] = ft_freqanalysis(cfgft, preproc_data);

%% Quick plots
% cfgspec = [];
% cfgspec.parameter = 'powspctrm';
% cfgspec.channel = 1;
% cfgspec.baseline     = [0 2];
% cfgspec.baselinetype = 'absolute';
% cfgspec.zlim = [-3e4 5e4];
% ft_singleplotTFR(cfgspec, TFR_preproce_data);
