# Supplementary material for: Visual Speech Reduces Cognitive Effort as Measured by EEG Theta Power and Pupil Dilation
Source: eNeuro. 2025 Nov 6;12(11):ENEURO.0288-25.2025. doi: 10.1523/ENEURO.0288-25.2025 (PMC12604548; doi:10.1523/ENEURO.0288-25.2025)
Supplement: Data 1 — GitHub link (https://github.com/brianman515/PhD-Study1) contains all files used for the preprocessing of behavioral, EEG, and pupillometry recordings. All analysis scripts are contained within tools/, which are further divided into the behave/, eeg/, and pupil/ subfolders respectively. cofig/ contains the necessary configuration files that support the analysis. tools/stats.Rmd is the statistical analysis script that produced and evaluated all statistical models mentioned in the manuscript. Download Data 1, ZIP file. [file eneuro-12-ENEURO.0288-25.2025-s001.zip › PhD-Study1-main/backup/Data_preprocess_IV_FT.m]

clear all
clc

ID = '0003';
root = 'D:\Study1_data\eeg';
load(fullfile(root,ID,strcat(ID,'_EEGFT.mat')),'data');
load(fullfile("tools","eeg","biosemi64layout_LEEG.mat"))

%% remove EXG
cfgselect              = [];
cfgselect.channel = ft_channelselection({'all', ...
    '-EXG1', '-EXG2'}, data.label);

data  = ft_selectdata(cfgselect, data);

%% ICA parameters
cfg_ica                                    = [];
cfg_ica.method                      = 'runica';
cfg_ica.numcomponent = 20;
ICA = ft_componentanalysis(cfg_ica, data);

%% ICA topoplot
cfg_topo           = [];
cfg_topo.layout    = lay;
cfg_topo.component = 1:20;
cfg_topo.marker    = 'off';
ft_topoplotIC(cfg_topo, ICA)
