# Supplementary material for: Visual Speech Reduces Cognitive Effort as Measured by EEG Theta Power and Pupil Dilation
Source: eNeuro. 2025 Nov 6;12(11):ENEURO.0288-25.2025. doi: 10.1523/ENEURO.0288-25.2025 (PMC12604548; doi:10.1523/ENEURO.0288-25.2025)
Supplement: Data 1 — GitHub link (https://github.com/brianman515/PhD-Study1) contains all files used for the preprocessing of behavioral, EEG, and pupillometry recordings. All analysis scripts are contained within tools/, which are further divided into the behave/, eeg/, and pupil/ subfolders respectively. cofig/ contains the necessary configuration files that support the analysis. tools/stats.Rmd is the statistical analysis script that produced and evaluated all statistical models mentioned in the manuscript. Download Data 1, ZIP file. [file eneuro-12-ENEURO.0288-25.2025-s001.zip › PhD-Study1-main/backup/Data_visualise_FT.m]

clear all
clc

ID = '0003';
root = 'C:\Psych\results';
load(fullfile(root,strcat(ID,'_EEGFT.mat')),'data');
df = readtable('E:\PhD\Psychopy\pilotresults\0003_result.csv');
df = df(9:end,:); %remove training

%Choose what to plot
select_modes = {'modality' 'snr' 'both'};
select_mode = select_modes{3};

%view spectra
cfgft = [];
cfgft.method = 'wavelet';
cfgft.output = 'pow';
cfgft.channel = 'all';
cfgft.foi = linspace(2,40,39);
cfgft.toi = 'all';
cfgft.width = 3;
cfgft.pad = 'nextpow2';

cfgspec = [];
cfgspec.parameter = 'powspctrm';
cfgspec.channel = 1;
cfgspec.baseline     = [0 2];
cfgspec.baselinetype = 'absolute';
cfgspec.zlim = [-3e4 5e4];
cfgspec.ylim = [2 20];
cfgspec.figure = gcf;

cfgselect.channel = ft_channelselection({'all', '-EXG1', '-EXG2'}, data.label);

titles_mod = {'AV', 'A'};
titles_snr = {'0dB', '-4dB', '-8dB', '-12dB'};

switch select_mode
    case 'modality'
        conditions = [1 2]; %1 = AV; 2 = A-onl
        TFR_data = cell(1,2);
        for ii = 1:size(conditions,2)
            idx = find(df.modality==conditions(ii));
            cfgselect.trials = idx;
            temp_data = ft_selectdata(cfgselect,data);
            TFR_data{ii} = ft_freqanalysis(cfgft, temp_data);
            subplot(2,1,ii);
            ft_singleplotTFR(cfgspec, TFR_data{ii});
            title(strcat('Modality: ', titles_mod{ii}));
        end

    case 'snr'
        conditions = [1 2 3 4]; % 1= 0dB; 2= -4dB; 3= -8dB; 4 = -12dB
        TFR_data = cell(1,4);
        for ii = 1:size(conditions,2)
            idx = find(df.snr==conditions(ii));
            cfgselect.trials = idx;
            temp_data = ft_selectdata(cfgselect,data);
            TFR_data{ii} = ft_freqanalysis(cfgft, temp_data);
            subplot(2,1,ii);
            ft_singleplotTFR(cfgspec, TFR_data{ii});
            title(strcat('SNR: ', titles_snr{ii}));
        end

    case 'both'
        conditions_mod = [1 2]; %1 = AV; 2= A-only
        conditions_snr = [1 2 3 4]; % 1= 0dB; 2= -4dB; 3= -8dB; 4 = -12dB
        TFR_data = cell(2,4);
        ii = 1;
        for mod = 1:size(conditions_mod,2)
            for snr = 1:size(conditions_snr,2)
                idx = find(df.modality == conditions_mod(mod) & df.snr == conditions_snr(snr));
                cfgselect.trials = idx;
                temp_data = ft_selectdata(cfgselect,data);
                TFR_data{mod,snr} = ft_freqanalysis(cfgft, temp_data);
                subplot(size(conditions_snr,2),size(conditions_mod,2),ii);
                ii = ii + 1;
                ft_singleplotTFR(cfgspec, TFR_data{mod,snr});
                title(strcat('Modality: ', titles_mod{mod}, ' ; ','SNR: ', titles_snr{snr}));
            end
        end
end
