# Supplementary material for: Visual Speech Reduces Cognitive Effort as Measured by EEG Theta Power and Pupil Dilation
Source: eNeuro. 2025 Nov 6;12(11):ENEURO.0288-25.2025. doi: 10.1523/ENEURO.0288-25.2025 (PMC12604548; doi:10.1523/ENEURO.0288-25.2025)
Supplement: Data 1 — GitHub link (https://github.com/brianman515/PhD-Study1) contains all files used for the preprocessing of behavioral, EEG, and pupillometry recordings. All analysis scripts are contained within tools/, which are further divided into the behave/, eeg/, and pupil/ subfolders respectively. cofig/ contains the necessary configuration files that support the analysis. tools/stats.Rmd is the statistical analysis script that produced and evaluated all statistical models mentioned in the manuscript. Download Data 1, ZIP file. [file eneuro-12-ENEURO.0288-25.2025-s001.zip › PhD-Study1-main/config/elec_64ch.elp]

E01 0 0  
E02 46 41  
E03 46 -25 
E04 46 -90  
E05 -46 25  
E06 -46 -41  
E07 92 90  
E08 92 34  
E09 92 -21  
E10 92 -76 
E11 -92 76 
E12 -92 21 
E13 -92 -34 
E14 115 10 
E15 -115 -10 
E16 138 -40 
E17 138 -90 
E18 -138 40 
E19 -130 -72 
E20 130 72 
E21 23 90 
E22 23 30 
E23 23 -30 
E24 23 -90 
E25 -23 30 
E26 -23 -30 
E27 46 74 
E28 46 8 
E29 46 -57 
E30 -46 57 
E31 -46 -8 
E32 -46 -74 
E33 69 76 
E34 69 49 
E35 69 21 
E36 69 -7 
E37 69 -35 
E38 69 -62 
E39 69 -90 
E40 -69 62 
E41 -69 35 
E42 -69 7 
E43 -69 -21 
E44 -69 -49 
E45 -69 -76 
E46 92 62 
E47 92 6 
E48 92 -49 
E49 -92 49 
E50 -92 -6 
E51 -92 -62 
E52 115 35 
E53 115 -15 
E54 115 -40 
E55 115 -65 
E56 115 -90 
E57 -115 65 
E58 -115 40 
E59 -115 15 
E60 -115 -35 
E61 138 -15 
E62 138 -65 
E63 -138 65 
E64 -138 15 
