# Supplementary material for: Visual Speech Reduces Cognitive Effort as Measured by EEG Theta Power and Pupil Dilation
Source: eNeuro. 2025 Nov 6;12(11):ENEURO.0288-25.2025. doi: 10.1523/ENEURO.0288-25.2025 (PMC12604548; doi:10.1523/ENEURO.0288-25.2025)
Supplement: Data 1 — GitHub link (https://github.com/brianman515/PhD-Study1) contains all files used for the preprocessing of behavioral, EEG, and pupillometry recordings. All analysis scripts are contained within tools/, which are further divided into the behave/, eeg/, and pupil/ subfolders respectively. cofig/ contains the necessary configuration files that support the analysis. tools/stats.Rmd is the statistical analysis script that produced and evaluated all statistical models mentioned in the manuscript. Download Data 1, ZIP file. [file eneuro-12-ENEURO.0288-25.2025-s001.zip › PhD-Study1-main/config/elec_file.xyz]

1 0.023775 2.748177 14.227801 E001
2 5.300449 6.323278 10.058735 E002
3 6.411750 -1.013845 11.865639 E003
4 -0.048067 -5.004168 13.311799 E004
5 -6.309128 -0.184696 11.903908 E005
6 -4.852299 6.963931 9.753310 E006
7 0.207654 11.384388 3.057180 E007
8 7.181471 6.244879 2.810121 E008
9 8.061284 -2.798196 4.492987 E009
10 2.641936 -8.667626 6.558733 E010
11 -2.136331 -8.822052 6.728517 E011
12 -8.016250 -2.841236 4.575306 E012
13 -6.843744 6.990317 2.535504 E013
14 7.993710 2.127475 -0.234712 E014
15 -7.882805 2.281967 -0.939770 E015
16 5.626000 -5.694181 -1.880743 E016
17 0.133787 -8.985867 -0.314002 E017
18 -5.314047 -6.214246 -2.121641 E018
19 -3.723820 8.293977 -3.715019 E019
20 3.314878 8.537693 -3.525041 E020
21 -0.039578 6.504487 12.572666 E021
22 3.664434 4.266641 12.643463 E022
23 3.551836 0.802611 13.838322 E023
24 0.007963 -1.189313 14.805727 E024
25 -3.137872 1.068308 13.907853 E025
26 -3.154391 4.773171 12.632191 E026
27 2.425831 9.189861 9.735297 E027
28 6.782657 2.715827 10.548137 E028
29 3.999940 -3.922140 12.956912 E029
30 -3.653550 -3.859338 13.189385 E030
31 -6.462569 3.360071 10.324304 E031
32 -1.759996 9.386218 9.724302 E032
33 2.369728 10.764736 6.446369 E033
34 5.890401 8.009269 6.502297 E034
35 7.669823 4.500157 6.542505 E035
36 8.371414 0.369240 7.488408 E036
37 7.374471 -3.550366 8.795026 E037
38 4.833524 -6.173472 10.003807 E038
39 -0.014937 -7.967679 9.500010 E039
40 -4.722697 -6.485712 9.842529 E040
41 -7.276056 -3.280242 9.335469 E041
42 -8.195190 1.003857 7.386831 E042
43 -7.342077 5.196531 6.250389 E043
44 -5.298197 8.662277 6.441720 E044
45 -1.983492 10.840162 6.383611 E045
46 4.243846 10.241880 2.808884 E046
47 8.339548 1.851047 3.440943 E047
48 6.036917 -6.568025 6.110932 E048
49 -5.970964 -6.782830 5.902500 E049
50 -8.105282 2.413650 2.842601 E050
51 -3.503703 10.603555 2.738446 E051
52 7.202792 5.648717 -0.746739 E052
53 7.673235 -3.342025 0.304865 E053
54 6.690906 -5.672597 2.069327 E054
55 3.521307 -8.570355 3.174357 E055
56 0.051560 -9.451793 3.365387 E056
57 -3.277180 -8.721619 3.104670 E057
58 -6.492474 -5.889630 1.950638 E058
59 -7.575207 -3.127387 0.153387 E059
60 -7.158763 5.774653 -1.012079 E060
61 6.801264 -2.768775 -3.267697 E061
62 3.351945 -8.241868 -0.619235 E062
63 -2.657640 -8.468568 -0.669250 E063
64 -6.615372 -3.401948 -3.884575 E064
