# Supplementary material for: Visual Speech Reduces Cognitive Effort as Measured by EEG Theta Power and Pupil Dilation
Source: eNeuro. 2025 Nov 6;12(11):ENEURO.0288-25.2025. doi: 10.1523/ENEURO.0288-25.2025 (PMC12604548; doi:10.1523/ENEURO.0288-25.2025)
Supplement: Data 1 — GitHub link (https://github.com/brianman515/PhD-Study1) contains all files used for the preprocessing of behavioral, EEG, and pupillometry recordings. All analysis scripts are contained within tools/, which are further divided into the behave/, eeg/, and pupil/ subfolders respectively. cofig/ contains the necessary configuration files that support the analysis. tools/stats.Rmd is the statistical analysis script that produced and evaluated all statistical models mentioned in the manuscript. Download Data 1, ZIP file. [file eneuro-12-ENEURO.0288-25.2025-s001.zip › PhD-Study1-main/README.md]

Legend for Extended Data for eNeuro Submissision:


All analysis scripts used as part of the publication Man et al. are included within the tools folder. The tool folder is divided into 3 subfolders:

behav, eeg and pupil. Each corresponding to preprocessing and analysis of the outcome measures obtained in the study. Post processed data in table form for all outcome measures are compiled inside tools/df_pupil_behav.txt and tools/df_roi_all_scalp_midtheta.txt. 

Finally, tools/stats.Rmd is the statistical analysis script where statistical testing was conducted using the .txt named above.
