# Supplementary material for: Visual Speech Reduces Cognitive Effort as Measured by EEG Theta Power and Pupil Dilation
Source: eNeuro. 2025 Nov 6;12(11):ENEURO.0288-25.2025. doi: 10.1523/ENEURO.0288-25.2025 (PMC12604548; doi:10.1523/ENEURO.0288-25.2025)
Supplement: Data 1 — GitHub link (https://github.com/brianman515/PhD-Study1) contains all files used for the preprocessing of behavioral, EEG, and pupillometry recordings. All analysis scripts are contained within tools/, which are further divided into the behave/, eeg/, and pupil/ subfolders respectively. cofig/ contains the necessary configuration files that support the analysis. tools/stats.Rmd is the statistical analysis script that produced and evaluated all statistical models mentioned in the manuscript. Download Data 1, ZIP file. [file eneuro-12-ENEURO.0288-25.2025-s001.zip › PhD-Study1-main/tools/behav/behav.ipynb]

# %% [code]
import numpy as np
import pandas as pd
import seaborn as sns
import matplotlib.pyplot as plt
import os

# %% [code]
data_loc = "F:/data/behav"
files = os.listdir(data_loc)
destination = "C:/Users/Brian/OneDrive - Danmarks Tekniske Universitet/Study1/results/behav/images"

# %% [code]
data_full = pd.DataFrame(columns=['ID',
 'Sentence',
 'Template',
 'List',
 'Offset',
 'modality',
 'snr',
 'AudioFile',
 'MovieFile',
 'beg_img',
 'NoiseFile',
 'TargetLevel',
 'NoiseLevel',
 'Words',
 'Keywords',
 'Keyword1_Corr',
 'Keyword2_Corr',
 'Keyword3_Corr']) 
for file in files:
    temp_data = pd.read_csv(os.path.join(data_loc,file),sep=";")
    data_full = pd.concat([data_full, temp_data.iloc[9:]])

#modify columns
data_full["per correct"] = (data_full.loc[:,'Keyword1_Corr'] + data_full.loc[:,'Keyword2_Corr'] + data_full.loc[:,'Keyword3_Corr'])/3
data_full["modality"] = data_full["modality"].astype("category")
data_full["snr"] = data_full["snr"].astype("category")

# %% [code]
#Plot average of all TPs
snr_list = ['0','1', '2', '3', '4']
mod_list = ['0', '1']
condition_list = ["A_0dB", "A_-4dB", "A_-8dB", "A_-12dB", "V_only" ,"AV_0dB", "AV_-4dB", "AV_-8dB", "AV_-12dB"]

temp_mean = []
temp_std = []
for mod,i in enumerate(mod_list):
    for snr,j in enumerate(snr_list):
        print(mod,snr)
        try:
            temp_mean.append(np.mean(data_full.loc[(data_full['modality'] == mod) & (data_full['snr'] == snr), 'per correct']))
            temp_std.append(np.std(data_full.loc[(data_full['modality'] == mod) & (data_full['snr'] == snr), 'per correct']))
        except:
            print("No such condition") 

temp_mean = [x for x in temp_mean if x == x]
temp_std = [x for x in temp_std if x == x]

fig, ax = plt.subplots()
plt.errorbar(np.array([1, 2, 3, 4], dtype=str),temp_mean[0:4],yerr=temp_std[0:4], fmt= "-o",label ='A-only',capsize=5)
plt.errorbar(np.array([1, 2, 3, 4], dtype=str),temp_mean[5:9],yerr=temp_std[5:9], fmt="-o",label ='AV', capsize=5)
plt.errorbar(str(0),temp_mean[4],yerr=temp_std[4],fmt="-o", label ='V-only', capsize=5)
plt.legend(loc ='upper right')
plt.xticks([0, 1, 2, 3, 4],["0dB", "-4dB", "-8dB", "-12dB", "N/A"])
plt.ylabel("Proportion Correct")
plt.xlabel("SNR")
plt.title("Average Behavioural Score across participants")
plt.show()
fig.savefig((destination + "/"  +'avg.png'),dpi=300)


# %% [code]
#Plot Each TP
snr_list = [0,1,2,3,4]
mod_list = [0,1]
TP_list = data_full['ID'].unique()

condition_list = ["A_0dB", "A_-4dB", "A_-8dB", "A_-12dB", "V_only" ,"AV_0dB", "AV_-4dB", "AV_-8dB", "AV_-12dB"]
temp_mean = []
temp_std = []
score_list = []

df_all = pd.DataFrame(columns=['TP', 'Modality', 'SNR', 'Score', 'std'])
for TP in TP_list:
    for mod in mod_list:
        for snr in snr_list:
            try:
                temp_mean.append(np.mean(data_full.loc[(data_full['modality'] == mod) & (data_full['snr'] == snr) & (data_full["ID"] == TP), 'per correct']))
                temp_std.append(np.std(data_full.loc[(data_full['modality'] == mod) & (data_full['snr'] == snr) & (data_full["ID"] == TP), 'per correct']))
            except:
                print("No such condition")
    try:
        temp_mean = [x for x in temp_mean if x == x]
        temp_std = [x for x in temp_std if x == x]

        fig, ax = plt.subplots()
        plt.errorbar(np.array([1, 2, 3, 4], dtype=str),temp_mean[0:4],yerr=temp_std[0:4], fmt= "-o",label ='A-only', capsize=5)
        plt.errorbar(np.array([1, 2, 3, 4], dtype=str),temp_mean[5:9],yerr=temp_std[5:9],fmt="-o",label ='AV', capsize=5)
        plt.errorbar(str(0),temp_mean[4],yerr=temp_std[4],fmt="-o", label ='V-only', capsize=5)
        plt.legend(loc ='upper right')
        plt.xticks([0, 1, 2, 3, 4],["0dB", "-4dB", "-8dB", "-12dB", "N/A"])
        plt.ylabel("Proportion Correct")
        plt.xlabel("SNR")
        plt.title(TP)
        plt.grid(axis="y")
        plt.tight_layout()
        plt.show()
        fig.savefig((destination + "/" + str(TP) +'.png'),dpi=300)
    except:
        print("no such condition")
    
    df = {'TP': np.repeat(TP,len(condition_list)), 
          'Modality': [i.split('_', 1)[0] for i in condition_list],
          'SNR': [i.split('_', 1)[1] for i in condition_list],
          'Score': temp_mean,
          'std': temp_std}
    df = pd.DataFrame(df)
    df_all = pd.concat([df_all,df])
    temp_mean = []
    temp_std = []

# Edits 
df_all['TP'] = df_all['TP'].astype(str)
df_all['SNR'] = df_all['SNR'].astype(str)
df_all['TP'] = df_all['TP'].str.zfill(4)
df_all.loc[df_all["SNR"] == "only", "SNR"] = "nan"

# %% [code]
# load for merge pupil.txt
df_pupil = pd.read_csv("C:/Users\Brian/OneDrive - Danmarks Tekniske Universitet\Study1/results/pupil/df_full.txt", sep=";",header=0)
print(df_pupil)
df_pupil['TP'] = df_pupil['TP'].astype(str)
df_pupil['SNR'] = df_pupil['SNR'].astype(str)
df_pupil['TP'] = df_pupil['TP'].str.zfill(4)
df_pupil.loc[df_pupil["SNR"] == "NA", "SNR"] = "nan"
df_pupil.dtypes

# %% [code]
# load for merge eeg.txt
df_eeg = pd.read_csv(r"C:/Users\brmk/OneDrive - Danmarks Tekniske Universitet\Study1/results/eeg/df_full.txt", sep=";")
df_eeg['TP'] = df_eeg['TP'].astype(str)
df_eeg['SNR'] = df_eeg['SNR'].astype(str)
df_eeg['TP'] = df_eeg['TP'].str.zfill(4)
df_eeg.loc[df_eeg["SNR"] == "NaN", "SNR"] = "nan"

# %% [code]
#merge the above
df_full = df_all.merge(df_pupil,on=['TP','Modality', 'SNR'], how='outer')
df_full.to_csv(r'C:/Users\Brian/OneDrive - Danmarks Tekniske Universitet\Study1/results/df_pupil_behav.txt', sep=';', index=False)
