# Supplementary material for: Visual Speech Reduces Cognitive Effort as Measured by EEG Theta Power and Pupil Dilation
Source: eNeuro. 2025 Nov 6;12(11):ENEURO.0288-25.2025. doi: 10.1523/ENEURO.0288-25.2025 (PMC12604548; doi:10.1523/ENEURO.0288-25.2025)
Supplement: Data 1 — GitHub link (https://github.com/brianman515/PhD-Study1) contains all files used for the preprocessing of behavioral, EEG, and pupillometry recordings. All analysis scripts are contained within tools/, which are further divided into the behave/, eeg/, and pupil/ subfolders respectively. cofig/ contains the necessary configuration files that support the analysis. tools/stats.Rmd is the statistical analysis script that produced and evaluated all statistical models mentioned in the manuscript. Download Data 1, ZIP file. [file eneuro-12-ENEURO.0288-25.2025-s001.zip › PhD-Study1-main/tools/df_pupil_behav.txt]

TP	Modality	SNR	Score	std	PPD_speech	Latency
0010	A	-12dB	0.07777777777777777	0.16517854163687226	0.0916981020091492	1.51083333333333
0010	A	-4dB	0.6777777777777776	0.25067809272618835	0.115391733911302	1.59166666666667
0010	A	-8dB	0.32222222222222224	0.2786652489774322	0.124189834592851	1.99333333333333
0010	A	0dB	0.9	0.23013683530231088	0.0877072260644701	1.01666666666667
0010	AV	-12dB	0.19999999999999998	0.2666666666666667	0.155306557425746	2.4525
0010	AV	-4dB	0.8111111111111111	0.2813108644704925	0.143132026884291	2.53
0010	AV	-8dB	0.5000000000000001	0.3626037527129049	0.157729872837809	2.86583333333333
0010	AV	0dB	0.9333333333333333	0.15869840952317446	0.154201864538522	2.00166666666667
0010	V	nan	0.01111111111111111	0.05983516452371671	0.216874518540314	2.77083333333333
0011	A	-12dB	0.0	0.0	0.148049700877374	1.565
0011	A	-4dB	0.2555555555555555	0.26782157318208777	0.17546630054304	2.46
0011	A	-8dB	0.08888888888888889	0.1706921277304135	0.133501667750414	1.98
0011	A	0dB	0.6666666666666667	0.2721655269759087	0.168072994164554	3.135
0011	AV	-12dB	0.06666666666666667	0.15869840952317446	0.127541607240991	2.8925
0011	AV	-4dB	0.6777777777777778	0.3494263376336975	0.180048618700759	3.8025
0011	AV	-8dB	0.3777777777777778	0.36243347622889094	0.185611110090265	3.145
0011	AV	0dB	0.8999999999999999	0.1953155092360772	0.186739858883377	3.2875
0011	V	nan	0.03333333333333333	0.1	0.131531828755906	1.2625
0012	A	-12dB	0.01111111111111111	0.05983516452371671	0.137599694032137	1.3525
0012	A	-4dB	0.6777777777777777	0.3040873818534224	0.200655425479941	1.86333333333333
0012	A	-8dB	0.2333333333333333	0.27419917065006816	0.165279703061502	1.66833333333333
0012	A	0dB	0.9666666666666667	0.10000000000000002	0.188241436509048	1.82083333333333
0012	AV	-12dB	0.14444444444444443	0.20517983680688204	0.135488140140403	1.23333333333333
0012	AV	-4dB	0.8444444444444446	0.23934065809486685	0.164202695053856	1.6275
0012	AV	-8dB	0.4333333333333334	0.35642255405212087	0.179032853555708	1.59666666666667
0012	AV	0dB	0.9444444444444445	0.1511274500970605	0.14152934646739	1.63916666666667
0012	V	nan	0.01111111111111111	0.05983516452371671	0.169019601109696	1.4425
0013	A	-12dB	0.02222222222222222	0.08314794192830981	0.257510886518722	1.62
0013	A	-4dB	0.6777777777777777	0.26504134315281247	0.398187780039283	3.42166666666667
0013	A	-8dB	0.24444444444444444	0.28458329944145994	0.313908671652834	2.78416666666667
0013	A	0dB	0.9666666666666667	0.1	0.389867206449862	3.4775
0013	AV	-12dB	0.12222222222222223	0.20153730163574501	0.338739065914998	2.82666666666667
0013	AV	-4dB	0.8666666666666668	0.22110831935702666	0.336650716292815	3.11916666666667
0013	AV	-8dB	0.4222222222222222	0.2845832994414599	0.340776699259779	3.0975
0013	AV	0dB	0.9888888888888888	0.059835164523716726	0.402645873322766	3.33416666666667
0013	V	nan	0.0	0.0	0.394243803848589	3.22333333333333
0014	A	-12dB	0.01111111111111111	0.05983516452371671	0.161629149517924	0.671666666666667
0014	A	-4dB	0.6333333333333332	0.3785938897200183	0.265646796623866	2.20083333333333
0014	A	-8dB	0.2777777777777778	0.32298759674996963	0.255073006630348	2.14666666666667
0014	A	0dB	0.9444444444444444	0.1511274500970605	0.252823662757874	2.32416666666667
0014	AV	-12dB	0.13333333333333333	0.20367003088692617	0.246753801481062	2.6725
0014	AV	-4dB	0.8444444444444446	0.2543449587168799	0.289837874173274	3.36333333333333
0014	AV	-8dB	0.6888888888888888	0.3644715437079272	0.309114818844689	3.22333333333333
0014	AV	0dB	0.9888888888888889	0.059835164523716726	0.306659134945123	2.83666666666667
0014	V	nan	0.0	0.0	0.340010482955184	2.79833333333333
0015	A	-12dB	0.01111111111111111	0.05983516452371671	0.308935644480775	2.47416666666667
0015	A	-4dB	0.6444444444444444	0.3212629398844658	0.358825248891453	3.0775
0015	A	-8dB	0.19999999999999998	0.2802115602870776	0.333708537949456	3.20333333333333
0015	A	0dB	0.9555555555555555	0.14229164972072994	0.28513343949687	2.4
0015	AV	-12dB	0.1	0.15275252316519466	0.43462483736735	3.64416666666667
0015	AV	-4dB	0.8	0.2802115602870776	0.466015319318251	3.81083333333333
0015	AV	-8dB	0.4333333333333333	0.334995854037363	0.493113466368781	3.76166666666667
0015	AV	0dB	0.9777777777777777	0.08314794192830981	0.401925730756337	3.48083333333333
0015	V	nan	0.0	0.0	0.350122965335846	3.35166666666667
0016	A	-12dB	0.03333333333333333	0.1	0.287155836855631	1.97916666666667
0016	A	-4dB	0.5777777777777777	0.30951973949298034	0.386325223377701	2.30666666666667
0016	A	-8dB	0.23333333333333328	0.2603416558635552	0.256505358027858	2.21833333333333
0016	A	0dB	0.9333333333333333	0.15869840952317446	0.321842878129747	2.68583333333333
0016	AV	-12dB	0.17777777777777778	0.2543449587168799	0.303639007002811	1.70833333333333
0016	AV	-4dB	0.8111111111111111	0.25361582690029616	0.32376260298825	2.06666666666667
0016	AV	-8dB	0.4222222222222223	0.3435472185275623	0.359716434902479	2.17
0016	AV	0dB	0.9888888888888888	0.059835164523716726	0.341949984742827	2.22666666666667
0016	V	nan	0.02222222222222222	0.0831479419283098	0.307951269055989	2.4
0017	A	-12dB	0.03333333333333333	0.1319371343004213	0.28472496277165	3.01916666666667
0017	A	-4dB	0.6555555555555556	0.2916534388534819	0.34558947420544	3.59916666666667
0017	A	-8dB	0.2666666666666666	0.3150543750835072	0.285326364195864	3.59833333333333
0017	A	0dB	0.9777777777777779	0.08314794192830981	0.329879497743976	2.99083333333333
0017	AV	-12dB	0.08888888888888888	0.1911627837120584	0.322234693318452	2.39916666666667
0017	AV	-4dB	0.6777777777777777	0.25067809272618835	0.385949797650197	3.55083333333333
0017	AV	-8dB	0.3111111111111111	0.257240820062005	0.354058910093334	3.00666666666667
0017	AV	0dB	0.9111111111111111	0.1474055462380178	0.359778262719136	3.0
0017	V	nan	0.03333333333333333	0.1	0.316895463950789	2.86416666666667
0018	A	-12dB	0.02222222222222222	0.0831479419283098	0.153278691886653	1.4275
0018	A	-4dB	0.6333333333333332	0.2631715396072669	0.246812001458268	2.58333333333333
0018	A	-8dB	0.2333333333333333	0.2603416558635551	0.218354768864368	2.18583333333333
0018	A	0dB	0.9444444444444445	0.1511274500970605	0.146930461727356	1.89
0018	AV	-12dB	0.24444444444444446	0.27125679146074894	0.611688331233131	3.34416666666667
0018	AV	-4dB	0.9111111111111111	0.1911627837120584	0.534853709609183	3.76333333333333
0018	AV	-8dB	0.7000000000000001	0.3024590575292489	0.566681704627143	3.75
0018	AV	0dB	0.9666666666666667	0.13193713430042125	0.402719152256294	3.0925
0018	V	nan	0.05555555555555555	0.12422599874998834	0.45567831495768	3.39
0019	A	-12dB	0.02222222222222222	0.0831479419283098	0.176473796041542	2.155
0019	A	-4dB	0.7111111111111109	0.31894889098682944	0.211685835198368	2.19833333333333
0019	A	-8dB	0.3333333333333333	0.33333333333333337	0.218277951760123	2.4225
0019	A	0dB	0.9666666666666667	0.1	0.105171144089598	1.23666666666667
0019	AV	-12dB	0.07777777777777778	0.20517983680688212	0.258378229380466	2.28333333333333
0019	AV	-4dB	0.8222222222222222	0.28196838978776717	0.212704578516634	2.50833333333333
0019	AV	-8dB	0.39999999999999997	0.3030707043774635	0.254255044072908	2.45416666666667
0019	AV	0dB	0.9777777777777777	0.08314794192830981	0.234459672260113	1.8175
0019	V	nan	0.0	0.0	0.297852902218147	2.8075
0020	A	-12dB	0.0	0.0	0.0742179193416778	2.20666666666667
0020	A	-4dB	0.6555555555555556	0.3494263376336975	0.140760822825962	2.82
0020	A	-8dB	0.19999999999999998	0.2802115602870776	0.113107314878887	2.21583333333333
0020	A	0dB	0.9555555555555556	0.14229164972072994	0.290517823961046	3.05166666666667
0020	AV	-12dB	0.03333333333333333	0.1	0.19327954912743	3.2575
0020	AV	-4dB	0.8333333333333335	0.2545875386086578	0.412375306336019	4.41583333333333
0020	AV	-8dB	0.22222222222222224	0.27666443551086073	0.288057194552999	3.555
0020	AV	0dB	0.9666666666666667	0.1	0.272450685910847	3.56416666666667
0020	V	nan	0.0	0.0	0.114669642102792	2.63833333333333
0021	A	-12dB	0.04444444444444444	0.11331154474650632	0.371461631618634	2.61333333333333
0021	A	-4dB	0.6999999999999997	0.28995529668221975	0.55909332052701	3.84
0021	A	-8dB	0.27777777777777773	0.3113094605804867	0.407922957855932	3.17333333333333
0021	A	0dB	0.9666666666666667	0.1	0.431792939444025	3.7125
0021	AV	-12dB	0.16666666666666663	0.23959842947608692	0.294919644582519	2.97333333333333
0021	AV	-4dB	0.8111111111111113	0.1862561623804468	0.433512982534996	3.8925
0021	AV	-8dB	0.47777777777777775	0.3619221661089407	0.370435923968629	3.67666666666667
0021	AV	0dB	0.9666666666666667	0.13193713430042125	0.374715335879954	3.27666666666667
0021	V	nan	0.0	0.0	0.227670103368652	2.82
0022	A	-12dB	0.03333333333333333	0.1	0.33996356808406	3.1525
0022	A	-4dB	0.7333333333333335	0.2638742686008426	0.395424826142098	3.8275
0022	A	-8dB	0.36666666666666664	0.32603112780269355	0.460558712989635	3.72583333333333
0022	A	0dB	0.9666666666666667	0.1	0.313210412730092	2.64
0022	AV	-12dB	0.13333333333333333	0.16329931618554522	0.405636512145507	3.15083333333333
0022	AV	-4dB	0.7888888888888889	0.2786652489774322	0.3924951402282	3.18416666666667
0022	AV	-8dB	0.49999999999999994	0.352241499647719	0.425999974009857	2.61583333333333
0022	AV	0dB	1.0	0.0	0.412063438791349	2.59666666666667
0022	V	nan	0.0	0.0	0.494313731587843	3.51416666666667
0023	A	-12dB	0.06666666666666667	0.15869840952317446
0023	A	-4dB	0.6111111111111112	0.3113094605804867
0023	A	-8dB	0.2	0.25239592648001213
0023	A	0dB	0.8333333333333335	0.23959842947608698
0023	AV	-12dB	0.21111111111111108	0.25067809272618835
0023	AV	-4dB	0.6777777777777778	0.37001835122992693
0023	AV	-8dB	0.33333333333333326	0.33333333333333337
0023	AV	0dB	0.8111111111111111	0.2941822732194162
0023	V	nan	0.08888888888888888	0.1911627837120584
0024	A	-12dB	0.02222222222222222	0.08314794192830981	0.438715530564439	2.58
0024	A	-4dB	0.7000000000000001	0.3260311278026935	0.722268229437622	4.0275
0024	A	-8dB	0.26666666666666666	0.3485419364746249	0.734882611892162	3.85083333333333
0024	A	0dB	0.9777777777777777	0.08314794192830981	0.671473968071279	3.81166666666667
0024	AV	-12dB	0.21111111111111114	0.30408738185342243	0.567331032881201	3.1825
0024	AV	-4dB	0.8666666666666667	0.3055050463303894	0.625537132821487	3.68
0024	AV	-8dB	0.4111111111111111	0.32979604621457403	0.713048054165311	3.86666666666667
0024	AV	0dB	0.9444444444444445	0.19404721329525534	0.552964920583431	3.2975
0024	V	nan	0.01111111111111111	0.05983516452371671	0.553957712329494	3.605
0025	A	-12dB	0.07777777777777778	0.16517854163687226	0.119270951866987	1.8325
0025	A	-4dB	0.7333333333333335	0.27755546659548436	0.0527784622151851	2.13333333333333
0025	A	-8dB	0.27777777777777773	0.29917582261858355	0.110161355952759	1.1175
0025	A	0dB	0.9333333333333335	0.15869840952317446	0.11557917318987	1.745
0025	AV	-12dB	0.1888888888888889	0.2536158269002961	0.0957398394102577	1.90416666666667
0025	AV	-4dB	0.8333333333333334	0.23959842947608692	0.113899678259302	2.345
0025	AV	-8dB	0.611111111111111	0.29917582261858355	0.127671530986107	2.4125
0025	AV	0dB	0.9888888888888888	0.059835164523716726	0.0926209024241698	1.99916666666667
0025	V	nan	0.05555555555555555	0.1511274500970605	0.112615460590181	2.27333333333333
0026	A	-12dB	0.03333333333333333	0.09999999999999999	0.295087705072854	2.43416666666667
0026	A	-4dB	0.711111111111111	0.2948110924760356	0.257603898008373	2.9525
0026	A	-8dB	0.29999999999999993	0.24870032539554876	0.249325839495255	2.6375
0026	A	0dB	0.9666666666666668	0.1	0.224967016994305	2.12
0026	AV	-12dB	0.3222222222222222	0.33866112564729267	0.228402427745765	2.54416666666667
0026	AV	-4dB	0.8666666666666667	0.22110831935702668	0.23057457824484	2.56083333333333
0026	AV	-8dB	0.6444444444444444	0.29731307022799225	0.288531184461382	3.01166666666667
0026	AV	0dB	0.9555555555555556	0.11331154474650636	0.215175654988083	2.12166666666667
0026	V	nan	0.06666666666666667	0.15869840952317446	0.313395901256137	3.29583333333333
0027	A	-12dB	0.05555555555555555	0.1511274500970605	0.194968838308049	1.49166666666667
0027	A	-4dB	0.7444444444444447	0.29418227321941615	0.295835619157548	3.18083333333333
0027	A	-8dB	0.3	0.2768874620972691	0.237901023100552	2.5425
0027	A	0dB	0.9888888888888889	0.059835164523716726	0.227122080952146	2.35
0027	AV	-12dB	0.30000000000000004	0.27688746209726917	0.515001396020253	3.27833333333333
0027	AV	-4dB	0.9000000000000001	0.21343747458109497	0.36451201302207	3.27666666666667
0027	AV	-8dB	0.7222222222222222	0.3342579768109183	0.497567937423747	3.52666666666667
0027	AV	0dB	0.9777777777777777	0.08314794192830981	0.333615068150592	2.89916666666667
0027	V	nan	0.08888888888888888	0.14740554623801777	0.734665773997119	3.43916666666667
0028	A	-12dB	0.0	0.0	0.247106262022549	2.14583333333333
0028	A	-4dB	0.711111111111111	0.3071172213574501	0.274251318525385	3.4325
0028	A	-8dB	0.23333333333333334	0.2873892701417236	0.218068338633763	2.84416666666667
0028	A	0dB	0.9333333333333333	0.1586984095231745	0.257108801965123	2.765
0028	AV	-12dB	0.2888888888888889	0.3303570832737446	0.210747912505577	2.79833333333333
0028	AV	-4dB	0.911111111111111	0.17069212773041353	0.18281271901624	2.39333333333333
0028	AV	-8dB	0.4555555555555556	0.3040873818534225	0.197041871000662	2.37
0028	AV	0dB	0.9777777777777777	0.08314794192830981	0.153005068355136	2.22833333333333
0028	V	nan	0.0	0.0	0.394533767295039	3.75083333333333
0029	A	-12dB	0.0	0.0	0.0582625924266373	0.95
0029	A	-4dB	0.4666666666666668	0.3506607519568778	0.121242500317594	1.165
0029	A	-8dB	0.14444444444444446	0.2536158269002961	0.106139846803687	1.30916666666667
0029	A	0dB	0.9333333333333333	0.1586984095231745	0.0974913438149165	1.47333333333333
0029	AV	-12dB	0.07777777777777777	0.20517983680688212	0.217519235670177	2.1475
0029	AV	-4dB	0.8777777777777778	0.21914536581462243	0.200145752439394	1.6875
0029	AV	-8dB	0.28888888888888886	0.29481109247603554	0.260825630293952	2.23833333333333
0029	AV	0dB	0.9111111111111112	0.1474055462380178	0.205485069804721	2.015
0029	V	nan	0.01111111111111111	0.05983516452371671	0.23460262605879	2.05333333333333
0030	A	-12dB	0.05555555555555555	0.12422599874998834	0.413523975485592	2.8275
0030	A	-4dB	0.6444444444444446	0.34354721852756237	0.46511889756013	3.095
0030	A	-8dB	0.23333333333333334	0.3121015978930698	0.523635181882279	3.2025
0030	A	0dB	0.9333333333333335	0.13333333333333336	0.478178982421683	3.08166666666667
0030	AV	-12dB	0.08888888888888888	0.20964402515681343	0.377583397252452	2.64333333333333
0030	AV	-4dB	0.9111111111111112	0.20964402515681346	0.411751311848055	2.99916666666667
0030	AV	-8dB	0.47777777777777775	0.3818408950542129	0.540880927721659	3.205
0030	AV	0dB	0.9888888888888889	0.059835164523716726	0.346322473049164	2.3675
0030	V	nan	0.0	0.0	0.321311793115404	2.14333333333333
0031	A	-12dB	0.08888888888888888	0.20964402515681343	0.319544853823526	2.70416666666667
0031	A	-4dB	0.7444444444444446	0.2813108644704926	0.326768233999365	1.96916666666667
0031	A	-8dB	0.3222222222222222	0.31603250340728645	0.355750503814083	2.83583333333333
0031	A	0dB	0.9666666666666667	0.10000000000000002	0.285561474973306	2.08333333333333
0031	AV	-12dB	0.15555555555555553	0.20608041101101565	0.435668228871389	3.4975
0031	AV	-4dB	0.9222222222222223	0.1862561623804468	0.341298845706077	2.67583333333333
0031	AV	-8dB	0.43333333333333335	0.3666666666666667	0.468855679281827	3.97416666666667
0031	AV	0dB	0.9666666666666667	0.10000000000000002	0.405097598008775	3.05833333333333
0031	V	nan	0.02222222222222222	0.0831479419283098	0.349091579106698	2.99
