# Supplementary material for: Visual Speech Reduces Cognitive Effort as Measured by EEG Theta Power and Pupil Dilation
Source: eNeuro. 2025 Nov 6;12(11):ENEURO.0288-25.2025. doi: 10.1523/ENEURO.0288-25.2025 (PMC12604548; doi:10.1523/ENEURO.0288-25.2025)
Supplement: Data 1 — GitHub link (https://github.com/brianman515/PhD-Study1) contains all files used for the preprocessing of behavioral, EEG, and pupillometry recordings. All analysis scripts are contained within tools/, which are further divided into the behave/, eeg/, and pupil/ subfolders respectively. cofig/ contains the necessary configuration files that support the analysis. tools/stats.Rmd is the statistical analysis script that produced and evaluated all statistical models mentioned in the manuscript. Download Data 1, ZIP file. [file eneuro-12-ENEURO.0288-25.2025-s001.zip › PhD-Study1-main/tools/df_roi_all_scalp_midtheta.txt]

TP	Modality	SNR	frontalmidTheta
0010	AV	0dB	-0.267872916710515
0011	AV	0dB	0.977205740447078
0012	AV	0dB	1.45040062584576
0013	AV	0dB	0.523513014753574
0014	AV	0dB	-0.927024075799469
0015	AV	0dB	0.327886527580001
0016	AV	0dB	1.33741087586793
0017	AV	0dB	0.793841818206883
0018	AV	0dB	0.492482642457693
0019	AV	0dB	0.615061703753196
0020	AV	0dB	0.154793297358455
0021	AV	0dB	0.502162879783152
0022	AV	0dB	1.29237952416426
0023	AV	0dB	0.274061284572992
0024	AV	0dB	0.284249750198181
0025	AV	0dB	0.819372751217754
0026	AV	0dB	0.63016500149938
0027	AV	0dB	0.759368984780286
0028	AV	0dB	0.283678889725527
0029	AV	0dB	-0.0447994317459109
0030	AV	0dB	0.142140430216809
0031	AV	0dB	2.92215581174014
0010	AV	-4dB	0.230092694870102
0011	AV	-4dB	0.594680764552478
0012	AV	-4dB	1.15520418558655
0013	AV	-4dB	0.553959725487551
0014	AV	-4dB	1.14749984380264
0015	AV	-4dB	0.944963830412664
0016	AV	-4dB	0.575588094771157
0017	AV	-4dB	1.46806526357028
0018	AV	-4dB	0.567919187166439
0019	AV	-4dB	1.04431465039975
0020	AV	-4dB	1.8988048382926
0021	AV	-4dB	1.06879523565985
0022	AV	-4dB	2.65519658937637
0023	AV	-4dB	1.17492781956439
0024	AV	-4dB	0.39841340136493
0025	AV	-4dB	0.323687381333419
0026	AV	-4dB	0.988229898412842
0027	AV	-4dB	1.09704466036265
0028	AV	-4dB	0.335676016520441
0029	AV	-4dB	-0.561068366718859
0030	AV	-4dB	0.465603165271282
0031	AV	-4dB	2.8140170419466
0010	AV	-8dB	0.700294660829201
0011	AV	-8dB	0.0456699718683719
0012	AV	-8dB	1.40518754097059
0013	AV	-8dB	0.932133012517452
0014	AV	-8dB	0.625671088277362
0015	AV	-8dB	0.751787732586066
0016	AV	-8dB	1.09021830272852
0017	AV	-8dB	1.48148630418128
0018	AV	-8dB	0.79687990842107
0019	AV	-8dB	0.542022807281165
0020	AV	-8dB	0.656534422919059
0021	AV	-8dB	1.05888611628667
0022	AV	-8dB	1.89240053761307
0023	AV	-8dB	1.68785083270902
0024	AV	-8dB	0.480554468891743
0025	AV	-8dB	1.30089772425626
0026	AV	-8dB	1.59606901551655
0027	AV	-8dB	1.69387525976932
0028	AV	-8dB	-0.130051506989475
0029	AV	-8dB	-0.39603604241361
0030	AV	-8dB	0.894916152115338
0031	AV	-8dB	1.95198589138196
0010	AV	-12dB	0.784280625712816
0011	AV	-12dB	-0.0572961659207308
0012	AV	-12dB	0.94179756985187
0013	AV	-12dB	0.667248193664046
0014	AV	-12dB	-0.469981597169411
0015	AV	-12dB	0.756116485193243
0016	AV	-12dB	2.05063249787348
0017	AV	-12dB	-0.0325388465721371
0018	AV	-12dB	0.363408622079177
0019	AV	-12dB	0.347061342789458
0020	AV	-12dB	0.919806925820437
0021	AV	-12dB	1.29717508621663
0022	AV	-12dB	0.87498433459137
0023	AV	-12dB	-1.51330158838203
0024	AV	-12dB	0.493238651732947
0025	AV	-12dB	0.327527246708653
0026	AV	-12dB	0.736334249501452
0027	AV	-12dB	1.38224091746799
0028	AV	-12dB	0.31336040255842
0029	AV	-12dB	-1.56524544482161
0030	AV	-12dB	0.294237028370121
0031	AV	-12dB	2.33849169599591
0010	A	0dB	1.13105979717263
0011	A	0dB	0.18807867425851
0012	A	0dB	1.250251341267
0013	A	0dB	0.815820438908923
0014	A	0dB	0.770309557992133
0015	A	0dB	0.795802032881538
0016	A	0dB	1.37129036281252
0017	A	0dB	1.37321045769888
0018	A	0dB	0.126377387354359
0019	A	0dB	0.59230231044843
0020	A	0dB	0.145245115386085
0021	A	0dB	1.22856476268674
0022	A	0dB	2.22918673454894
0023	A	0dB	1.2149680116876
0024	A	0dB	0.911302186982605
0025	A	0dB	0.313647883070583
0026	A	0dB	0.7102091138396
0027	A	0dB	0.290854135378849
0028	A	0dB	1.05962495010039
0029	A	0dB	0.284435899208081
0030	A	0dB	0.379712386066189
0031	A	0dB	2.24366655981415
0010	A	-4dB	1.11169793144393
0011	A	-4dB	0.190082951323317
0012	A	-4dB	1.2465404086484
0013	A	-4dB	0.835757047621782
0014	A	-4dB	0.570412635734508
0015	A	-4dB	1.18810033560524
0016	A	-4dB	1.72639857654388
0017	A	-4dB	1.04906358165771
0018	A	-4dB	1.14484915305517
0019	A	-4dB	0.0616419837791417
0020	A	-4dB	0.0208593370128977
0021	A	-4dB	1.11513112574116
0022	A	-4dB	1.84009076839194
0023	A	-4dB	1.03722511036737
0024	A	-4dB	0.867242121088697
0025	A	-4dB	1.16404743858806
0026	A	-4dB	1.4475309869791
0027	A	-4dB	0.507118680793419
0028	A	-4dB	0.769077014901658
0029	A	-4dB	-0.740029300575307
0030	A	-4dB	1.6925998022019
0031	A	-4dB	2.04094333677893
0010	A	-8dB	0.054226160938059
0011	A	-8dB	-0.177035819269893
0012	A	-8dB	0.20388594012497
0013	A	-8dB	1.48570354672359
0014	A	-8dB	1.89424377590495
0015	A	-8dB	0.457048269890705
0016	A	-8dB	1.62113837844879
0017	A	-8dB	2.15676241359778
0018	A	-8dB	0.463428885882863
0019	A	-8dB	0.509304648032536
0020	A	-8dB	0.563984988326565
0021	A	-8dB	0.543366857535782
0022	A	-8dB	1.45854289510558
0023	A	-8dB	1.04418592183475
0024	A	-8dB	0.162856329504555
0025	A	-8dB	0.972697610176637
0026	A	-8dB	1.41821976846675
0027	A	-8dB	0.300715919534488
0028	A	-8dB	0.703189849100498
0029	A	-8dB	0.0654672012337653
0030	A	-8dB	-0.545133243601879
0031	A	-8dB	1.66201593077246
0010	A	-12dB	0.739089274713279
0011	A	-12dB	0.642301218255406
0012	A	-12dB	1.3368850976891
0013	A	-12dB	0.501057241941157
0014	A	-12dB	-0.0793997335170442
0015	A	-12dB	-0.107652115075648
0016	A	-12dB	0.830652758598532
0017	A	-12dB	0.364232138604542
0018	A	-12dB	0.511282660009248
0019	A	-12dB	0.568559167867783
0020	A	-12dB	1.33872902713314
0021	A	-12dB	0.837754984731225
0022	A	-12dB	1.1069342010285
0023	A	-12dB	-0.115136583354348
0024	A	-12dB	0.975149889054368
0025	A	-12dB	1.36597406615065
0026	A	-12dB	1.26759852754106
0027	A	-12dB	0.100601500610681
0028	A	-12dB	0.31590291565545
0029	A	-12dB	0.191501743609189
0030	A	-12dB	0.368461316559093
0031	A	-12dB	2.69654232430895
0010	V	NA	0.198069583213598
0011	V	NA	-0.0602460419418214
0012	V	NA	0.517828259326089
0013	V	NA	0.112821404177272
0014	V	NA	0.804438272595626
0015	V	NA	0.783964298799512
0016	V	NA	0.325584543998652
0017	V	NA	0.573667959692107
0018	V	NA	-0.205962684120897
0019	V	NA	0.313614168622683
0020	V	NA	0.457936223143568
0021	V	NA	0.450414966013598
0022	V	NA	0.503611280354525
0023	V	NA	1.87080075259539
0024	V	NA	0.278110440393613
0025	V	NA	0.877855139681518
0026	V	NA	0.946591823001583
0027	V	NA	1.26081463662991
0028	V	NA	-0.679167336869305
0029	V	NA	-0.72284962167542
0030	V	NA	-0.41356123775011
0031	V	NA	1.3910742213386
