# Supplementary material for: Visual Speech Reduces Cognitive Effort as Measured by EEG Theta Power and Pupil Dilation
Source: eNeuro. 2025 Nov 6;12(11):ENEURO.0288-25.2025. doi: 10.1523/ENEURO.0288-25.2025 (PMC12604548; doi:10.1523/ENEURO.0288-25.2025)
Supplement: Data 1 — GitHub link (https://github.com/brianman515/PhD-Study1) contains all files used for the preprocessing of behavioral, EEG, and pupillometry recordings. All analysis scripts are contained within tools/, which are further divided into the behave/, eeg/, and pupil/ subfolders respectively. cofig/ contains the necessary configuration files that support the analysis. tools/stats.Rmd is the statistical analysis script that produced and evaluated all statistical models mentioned in the manuscript. Download Data 1, ZIP file. [file eneuro-12-ENEURO.0288-25.2025-s001.zip › PhD-Study1-main/tools/eeg/Data_FT.asv]

%% Load Data
clear
clc

desktop = 0;

if desktop==1 %dekstop at home
    root = 'F:\';
    path_root = 'C:\Users\Brian\OneDrive - Danmarks Tekniske Universitet\Study1\';
    addpath 'C:\Users\Brian\OneDrive - Danmarks Tekniske Universitet\Study1\software\fieldtrip-20221223'
    data_agg_path = fullfile(path_root,"results/eeg/data_agg_FT.mat");
elseif desktop==0 %laptop
    root = 'G:\';
    path_root = 'C:\Users\brmk\OneDrive - Danmarks Tekniske Universitet\Study1\';
    addpath 'C:\Users\brmk\OneDrive - Danmarks Tekniske Universitet\Study1\software\fieldtrip-20221223'
    data_agg_path = fullfile(path_root,"results/eeg/data_agg_FT.mat");
elseif desktop==2 %dekstop at KBN
    root = 'Z:\';
    path_root = 'C:\Users\CAAR-AV-TestPC\OneDrive - Danmarks Tekniske Universitet\Study1\';
    addpath 'C:\Users\CAAR-AV-TestPC\OneDrive - Danmarks Tekniske Universitet\Study1\software\fieldtrip-20221223'
    data_agg_path = fullfile(path_root,"results/eeg/data_agg_FT.mat");
end
ft_defaults
TP_list = dir(fullfile(root,"data","eeg"));TP_list = TP_list(3:end);
TP_list = [10:31];
TP_list = arrayfun(@(x) sprintf('%04d', x), TP_list, 'UniformOutput', false);
TP_list = TP_list';
%remove 0016 due to unclean data
% TP_list(7) = [];


if ~exist(data_agg_path,"file")
    disp("No data_agg file, creating new one...")
    data_agg = [];
    
    for TP = 1:size(TP_list,1)
%         ID = TP_list(TP).name; Had to do this to avoid using hard disk
        ID = TP_list{1};
        disp("Running...")
        disp(ID)
        temp = load(fullfile(root,"data/eeg1",ID,strcat(ID,"_FT.mat")),"eeg");
        df = readtable(fullfile(root,"data/behav",strcat(ID,'_result.csv')));
        df = df(10:end,:); %remove training
        load(fullfile(root,"data/eeg1",ID,"badtrial.mat"))
        df(bad_trials,:) = []; %remove bad trials from bad_trials.mat
        data_agg{TP} = temp;
    end
    save(data_agg_path,"data_agg",'-v7.3');

else
    load(data_agg_path)
end

cond_titles = {'AV_0dB', 'AV_-4dB', 'AV_-8dB', 'AV_-12dB', ...
    'A_0dB', 'A_-4dB', 'A_-8dB', 'A_-12dB', 'V-only'};

%destination for images
dest_permchan = fullfile(path_root,'results\eeg\images\FT\TP\perm\perm_channels\');
dest_TFR = fullfile(path_root,'results\eeg\images\FT\TP\TFR\');
dest_permTFR = fullfile(path_root,'results\eeg\images\FT\TP\perm\perm_TFR\');


%channles are case sensitive
elec_list = data_agg{1,1}.eeg.elec.label;


%re-reference to average
for tp = 1:size(data_agg,2)
    temp = data_agg{1,tp}.eeg;
    trial_info = temp.trialinfo;
    cfg = [];
    cfg.channel = 'all';
    cfg.reref = 'yes';
    cfg.refmethod = 'avg';
    cfg.refchannel = 'all';
    data_agg{1,tp}.eeg = ft_preprocessing(cfg, temp);
    data_agg{1,tp}.eeg.trialinfo = trial_info;
end

%% =======CHANNELS AND FOI SELECTION==============================
chans_idx = 2; % 1- parietal; 2- frontal 3- all 4- frontal midline
foi_idx = 2; % 1- alpha; 2- theta

if chans_idx == 1
    channels = {'CP1', 'CP2', 'CP3', ...
'CP4', 'CPz', 'P1', 'P2', 'P3', 'P4', 'P5', 'P6', 'P7', 'P8', 'Pz', 'PO3', 'PO4', 'POz'}';
    chan_title = 'parietal';
elseif chans_idx == 2
    channels = {'AF3', 'AF4', 'AF7', 'AF8', 'AFz', 'F1', 'F2', 'F3', 'F4', 'F5', 'F6', 'F7', 'F8', ...
  'Fz', 'FC1', 'FC2', 'FC3', 'FC4', 'FC5', 'FC6', 'FCz'};
    chan_title = 'frontal';
elseif chans_idx == 3
    channels = data_agg{1,1}.eeg.label;
    chan_title = 'all';
elseif chans_idx == 4
    channels = {'F3', 'Fz', 'F4'};
    chan_title = 'frontalmidline';

end

if foi_idx == 1
    foi_title = 'Alpha';
    foi = [8 12];
elseif foi_idx == 2
    foi_title = 'Theta';
    foi = [4 7];
end

map = {'#05445E','#189AB4','#75E6DA','#D4F1F4','#730D10','#E31B23','#E62D4F','#F28C9F', '#FFC325'};
cmap = validatecolor(map, "multiple")
colororder([0.0196078431372549 0.266666666666667 0.368627450980392; ...
    0.0117647058823529 0.6 0.709803921568627; ...
    0.458823529411765 0.909803921568627 0.858823529411765;0.62,0.70,0.71; ...
    0.69,0.78,0.79; ...
    0.890196078431372 0.109803921568627 0.141176470588235; ...
    0.901960784313726 0.180392156862745 0.309803921568627; ...
    0.949019607843137 0.549019607843137 0.619607843137255; ...
    1 0.76078431372549 0.149019607843137]);

%% TFR 
% frequencies parameters
min_freq =  3;
max_freq = 30;
%frex = linspace(min_freq,max_freq,num_frex);
if ~exist(fullfile(path_root,"results","eeg","freq.mat"))
    for tp = 1:size(TP_list,1)
        eeg = [];
    %     fig1 = figure(1);clf
        set(gcf, 'Position', get(0, 'Screensize'));
        for icond = 1:size(cond_titles,2)
            cfg = [];
            cfg.channel = 'all';
            cfg.trials = find(contains([data_agg{1,tp}.eeg.trialinfo],cond_titles{icond}));
            eeg = ft_selectdata(cfg,data_agg{1,tp}.eeg);
            
    
            disp("======================================================")
            disp("Running....")
            disp(TP_list(tp));
            disp(cond_titles{icond});
            disp("======================================================")
            
            %Compute ERP, then remove ERP from each trial to extract Non-Phase Lock
            cfg = [];
            erp = ft_timelockanalysis(cfg,eeg);
            % create copies for phase-lock and non phase-lock
            eeg_npl = eeg; eeg_pl = eeg;
            for triali = 1:size(eeg.trial,2)
                % subtract erp from total eeg to get non-phase locked
                eeg_npl.trial{1,triali} = eeg.trial{1,triali} - erp.avg;
                % subtract non-phase activity from total to get phase-locked
                eeg_pl.trial{1,triali} = eeg.trial{1,triali} - eeg_npl.trial{triali};
            end
           
            %HANNING WINDOW TAPER
            cfg              = [];
            cfg.output       = 'pow';
            cfg.channel      = 'all';
            cfg.method       = 'superlet';
            cfg.width        = 7;
    %         cfg.method       = 'mtmconvol';
    %         cfg.taper        = 'hanning';
            cfg.foi          = min_freq:1:max_freq;                         % analysis 2 to 30 Hz in steps of 2 Hz
    %         cfg.t_ftimwin    = ones(length(cfg.foi),1).*0.5;   % length of time window = 0.5 sec
            cfg.toi          = 0:1/eeg.fsample:8;                  % time window "slides" from -0.5 to 7.5 sec in steps of 0.05 sec (50 ms)
    
            TFR_Hann = ft_freqanalysis(cfg, eeg_npl);
    
            cfg = [];
            cfg.baselinetype = 'db';
            cfg.baseline = [0.5 2.0];
            freq{1,icond}{1,tp} = ft_freqbaseline(cfg,TFR_Hann);
    %         
    
    %         %obtain magnitude from fourier coeff
    %         freq{1,icond}{1,tp}.pow = squeeze(mean(abs(freq{1,icond}{1,tp}.fourierspctrm).^2,1));
    %         %extract baseline power
    %         bidx = dsearchn(freq{1,icond}{1,tp}.time',[0.75 2.0]'); %baseline sample idx
    %         freq{1,icond}{1,tp}.baspow = squeeze(mean(freq{1,icond}{1,tp}.pow(:,:,bidx(1):bidx(2)),3));
    % 
    %         %baseline correction
    %         freq{1,icond}{1,tp}.dB = 10*log10(freq{1,icond}{1,tp}.pow ./ freq{1,icond}{1,tp}.baspow);
    
     %         PlOTS
    %         cfg          = [];
    %         cfg.colorbar = 'yes';
    %         cfg.parameter = 'powspctrm';
    %         cfg.figure   = subplot(3,4,icond);
    %         cfg.xlim     = [1 6];
    %         cfg.zlim     = 'maxabs';
    %         cfg.ylim     = [2 Inf];
    %         cfg.channel  = 'all';
    %         ft_singleplotTFR(cfg, freq{1,icond}{1,tp});
    %         xline(2.0,'--r','start')
    %         title(strcat(TP_list(tp).name,':',cond_titles{icond}),Interpreter="none");
    %         
            % define parameters for plotting
    %         timestep      = 1; %(in seconds)
    %         sampling_rate = 256;
    %         sample_count  = length(TFR_Hann.time);
    %         j = [2:timestep:6];   % Temporal endpoints (in seconds) of the ERP in each subplot
    %         fig2 = figure(2);
    %         set(gcf, 'Position', get(0, 'Screensize'));
    %         sgtitle(strcat(TP_list(tp).name,'_',cond_titles{icond}),'Interpreter','none');
    %         for k = 1:4 %start from 2 sec
    %            cfg = [];
    %            cfg.figure     = subplot(2,2,k);
    %            cfg.parameter = 'powspctrm';
    %            cfg.xlim       = [j(k) j(k+1)];
    %            cfg.ylim = [8 12];
    %            cfg.zlim       = 'maxmin';
    %            cfg.layout = 'biosemi64.lay';
    %            cfg.figure     = 'gca';
    %            cfg.comment = 'auto';
    %            cfg.commentpos = 'leftbottom';
    %            cfg.figure     = 'gca';
    %            ft_topoplotER(cfg, freq{1,icond}{1,tp});
    %         end
    %         exportgraphics(fig2,fullfile(dest_TFR, ...
    %         string(['topoplotER/', strcat(TP_list(tp).name,'_',cond_titles{icond}) ,'.png'])),'Resolution',600)
        end
    %         exportgraphics(fig1,fullfile(dest_TFR, ...
    %         string(['singleplotTFR/', TP_list(tp).name,'.png'])),'Resolution',600)   
            
    end
else
    load(fullfile(path_root,"results","eeg","freq.mat"))
end

%plot average for all tps
% set(gcf, 'Position', get(0, 'Screensize'));
% Set the desired resolution in pixels

fig = figure('Position', [500 100 800 650]);

for icond = 1:size(cond_titles,2)
    cfg = [];
    cfg.channel = 'a';
    cfg.foilim = foi;
    cfg.toilim = [0 8];
    cfg.keepindividual = 'yes';
    freq_grandAvg{1,icond} = ft_freqgrandaverage(cfg,freq{1,icond}{:});
    freq_grandAvg{1,icond}.elec = data_agg{1,1}.eeg.elec;

%     
%     cfg = [];
%     cfg          = [];
%     cfg.colorbar = 'yes';
%     cfg.figure   = subplot(3,4,icond);
%     cfg.xlim     = [1 6];
%     cfg.zlim     = 'maxabs';
%     cfg.ylim     = [5 Inf];
%     cfg.channel  = 'all';   
%     ft_singleplotTFR(cfg, freq_grandAvg{1,icond});
%     xline(2.0,'--r','start')
%     title(cond_titles{icond},Interpreter="none");

%     define parameters for plotting
%     timestep      = 1; %(in seconds)
%     sampling_rate = 256;
%     j = [2:timestep:6];   % Temporal endpoints (in seconds) of the ERP in each subplot
%     fig4 = figure(4);
%     
%     set(gcf,'Position',[100 100 900 200])
%     sgtitle(strcat(cond_titles{icond},'_',foi_title),'Interpreter','none');
%     for k = 1:4 %start from 1 sec
%        cfg = [];
%            cfg.baseline = [0.75 2];
%            cfg.baselinetype = 'absolute';
%        cfg.figure     = subplot(1,4,k);
%        cfg.colormap   = 'parula';
%        cfg.xlim       = [j(k) j(k+1)];
%        cfg.ylim = foi;
%        if foi_idx == 1
%            cfg.zlim = [-1.5 1.5];
%        elseif foi_idx == 2
%            cfg.zlim = [0 1.5];
%        end
%        cfg.channel = channels;
%        cfg.layout = 'biosemi64.lay';
%        cfg.figure     = 'gcf';
%        cfg.comment = 'xlim';
%        cfg.commentpos = 'middlebottom';
%        cfg.colorbar   = 'yes';
%        ft_topoplotER(cfg, freq_grandAvg{1,icond});
%     end
% 
%     fig4 = axes(fig4,'visible','off'); 
%     c = colorbar(fig4,'Position',[0.93 0.1 0.022 0.7]);  % attach colorbar to fig4
%     colormap(c,'parula')
%     
%     if foi_idx == 1
%         caxis(fig4,[-1.5 1.5]); 
%     elseif foi_idx == 2
%         caxis(fig4,[0 1.5]); 
%     end
%     
%     exportgraphics(gcf,fullfile(dest_TFR, ...
%     string(['topoplotER/',cond_titles{icond},'_',foi_title,'.png'])),'Resolution',600)

%     plot trend in given foi
%     hold on
%     plt = plot(smoothdata(freq_grandAvg{1,icond}.time,'movmean',128),...
%         smoothdata(squeeze(mean(squeeze(mean(freq_grandAvg{1,icond}.powspctrm(:,[dsearchn(freq_grandAvg{1,icond}.freq',foi(1)): ...
%         dsearchn(freq_grandAvg{1,icond}.freq',foi(2))],:),2,"omitnan")),1,"omitnan")),'movmean',128),'Color',cmap(icond,:))
%     plt.LineWidth = 3
% 
%     if any(ismember(char(cond_titles(icond)),'only'))
%         plt.LineStyle = ':';
%     elseif any(ismember(char(cond_titles(icond)),'V'))
%         plt.LineStyle = "-.";
%     else
%         plt.LineStyle = "-";
%     end
% 
%     legend(cond_titles(:),Interpreter="none")
%     ylabel('Power (dB)')
%     xlabel('Time (s)')
%     title('Average trends in Theta range',Interpreter="none")
  
%     exportgraphics(fig3,fullfile(dest_TFR, ...
%         string(['trend/',cond_titles{icond},'_frontalAlphaTrend.png'])),'Resolution',600)
end

patch([2 6 6 2], [0 0 1.4 1.4], [0.3 0.3 0.3], 'FaceAlpha', 0.3 , 'HandleVisibility', 'off')
% exportgraphics(fig3,fullfile(dest_TFR, ...
% string(['singleplotTFR/','pari_avg_all.png'])),'Resolution',600)


%% AV - (A + V) following Besles (2004) method of scalp differences
comparisons = {{'AV_0dB','A_0dB'};
    {'AV_-4dB','A_-4dB'};
    {'AV_-8dB','A_-8dB'};
    {'AV_-12dB', 'A_-12dB'}};

for comp = 1:4
    idxAV = find(strcmp(comparisons{comp}{1},cond_titles));
    idxA = find(strcmp(comparisons{comp}{2},cond_titles));
    cfg = [];
%     cfg.channel   = channels_frontal;
    cfg.parameter = 'powspctrm';
    cfg.operation = 'x1 - x2 - x3';
    freq_grandAvg_MSI{1,comp} = ft_math(cfg,freq_grandAvg{idxAV},freq_grandAvg{idxA}, ...
        freq_grandAvg{9});
    freq_grandAvg_A{1,comp}  = freq_grandAvg{idxA};

    cfg = [];
    cfg.baselinetype = 'db';
    cfg.baseline = [0.5 2.0];
    freq_grandAvg_A{1,comp} = ft_freqbaseline(cfg,freq_grandAvg_A{1,comp});

    %plots
    %define parameters for plotting
    timestep      = 1; %(in seconds)
    sampling_rate = 256;
    j = [2:timestep:6];   % Temporal endpoints (in seconds) of the ERP in each subplot
    fig4 = figure(4);
%     set(gcf, 'Position', get(0, 'Screensize'));
    sgtitle(strcat(comparisons{comp}{1}(end-2:end),'_MSI_theta_avg'),'Interpreter','none');
%     for k = 1:4 %start from 1 sec
%        cfg = [];
% %            cfg.baseline = [0.75 2];
% %            cfg.baselinetype = 'absolute';
%        cfg.figure     = subplot(2,2,k);
%        cfg.xlim       = [j(k) j(k+1)];
%        cfg.ylim = foi;
%        cfg.zlim       = 'maxmin';
%        cfg.layout = 'biosemi64.lay';
%        cfg.figure     = 'gca';
%        cfg.comment = 'auto';
%        cfg.commentpos = 'leftbottom';
%        cfg.figure     = 'gca';
%        ft_topoplotER(cfg, freq_grandAvg_MSI{1,comp});colorbar
%     end
   cfg = [];
   cfg.xlim = [2 6];
   cfg.ylim = foi;
   cfg.zlim       = 'maxmin';
   cfg.layout = 'biosemi64.lay';
   cfg.figure     = 'gca';
   cfg.comment = 'auto';
   cfg.commentpos = 'leftbottom';
   cfg.figure     = 'gca';
   ft_topoplotER(cfg, freq_grandAvg_MSI{1,comp});colorbar
   % exportgraphics(fig4,fullfile(dest_TFR, ...
   %  string(['topoplotER/',comparisons{comp}{1}(end-2:end),'MSI_theta_avg.png'])),'Resolution',600)

end

%% Perm (TFR): AV - (A + V)

perm_cond_list = {'AV_0dB', 'AV_-4dB', 'AV_-8dB', 'AV_-12dB', ...
    'A_0dB', 'A_-4dB', 'A_-8dB', 'A_-12dB'};
A = 1:8;
all_combinations = nchoosek(A, 2); %all possible combinations

cfg = [];
cfg.layout = 'biosemi64.lay';
cfg.feedback = 'yes';

layout = ft_prepare_layout(cfg);
cfg = [];
cfg.layout = layout;
cfg.method = 'triangulation';
cfg.compress = 'yes';
cfg.feedback = 'yes';
neighbours = ft_prepare_neighbours(cfg);

% create perm cell array that contains combined trials across subjs for
% each condition

if ~exist(fullfile(path_root,"results/eeg/freq_grandAvg.mat"),'file')
    for icond = 1:size(cond_titles,2)
        for tp = 1:size(TP_list,1)
            cfg = [];
            cfg.trials = find(contains([data_agg{1,tp}.eeg.trialinfo],cond_titles{icond}));
            eeg = ft_selectdata(cfg,data_agg{1,tp}.eeg);
    
            %Compute ERP, then remove ERP from each trial to extract Non-Phase Lock
            cfg = [];
            erp = ft_timelockanalysis(cfg,eeg);
            % create copies for phase-lock and non phase-lock
            eeg_npl = eeg; eeg_pl = eeg;
            for triali = 1:size(eeg.trial,2)
                % subtract erp from total eeg to get non-phase locked
                eeg_npl.trial{1,triali} = eeg.trial{1,triali} - erp.avg;
                % subtract non-phase activity from total to get phase-locked
                eeg_pl.trial{1,triali} = eeg.trial{1,triali} - eeg_npl.trial{triali};
            end
    
            %freq analysis
            cfg              = [];
            cfg.output       = 'pow';
            cfg.channel      = 'all';
            cfg.method       = 'superlet';
            cfg.width        = 7;
    %         cfg.method       = 'mtmconvol';
    %         cfg.taper        = 'hanning';
            cfg.foi          = min_freq:1:max_freq;                         % analysis 2 to 30 Hz in steps of 2 Hz
    %         cfg.t_ftimwin    = ones(length(cfg.foi),1).*0.5;   % length of time window = 0.5 sec
            cfg.toi          = 0:1/eeg.fsample:8;               % time window "slides" from -0.5 to 7.5 sec in steps of 0.05 sec (50 ms)
            freq{1,icond}{1,tp} = ft_freqanalysis(cfg,eeg_npl);
    
            cfg = [];
            cfg.baselinetype = 'db';
            cfg.baseline = [0.75 2.0];
            freq{1,icond}{1,tp} = ft_freqbaseline(cfg,freq{1,icond}{1,tp});
    
        end
        cfg = [];
        cfg.keepindividual = 'yes';
        freq_grandAvg{1,icond} = ft_freqgrandaverage(cfg,freq{1,icond}{:});
        freq_grandAvg{1,icond}.elec = data_agg{1,1}.eeg.elec;  
    
    end

    save(fullfile(path_root,"results/eeg/freq_grandAvg.mat"),"freq_grandAvg",'-v7.3');

else
    load(fullfile(path_root,"results/eeg/freq_grandAvg.mat"))
end


% AV - (A + V) following Besles (2004) method of scalp differences
% comparisons = {{'AV_0dB','A_0dB'};
%     {'AV_-4dB','A_-4dB'};
%     {'AV_-8dB','A_-8dB'};
%     {'AV_-12dB', 'A_-12dB'}};
% 
% for comp = 1:4
%     idxAV = find(strcmp(comparisons{comp}{1},cond_titles));
%     idxA = find(strcmp(comparisons{comp}{2},cond_titles));
%     cfg = [];
%     cfg.parameter = 'powspctrm';
%     cfg.operation = 'x1 - x2 - x3';
%     freq_grandAvg_MSI{1,comp} = ft_math(cfg,freq_grandAvg{idxAV},freq_grandAvg{idxA}, ...
%         freq_grandAvg{9});
%     freq_grandAvg_A{1,comp}  = freq_grandAvg{idxA};
% end

% do some topoplots of the AV interactions


% freq_grandAvg_MSI_all = [freq_grandAvg_MSI freq_grandAvg_A];
freq_grandAvg_MSI_all = freq_grandAvg(1:8);

%loop permutations (pairwise comparisons)
for icomp = 1:size(all_combinations,1)

    perm1 = freq_grandAvg_MSI_all{1,all_combinations(icomp,1)};
    perm2 = freq_grandAvg_MSI_all{1,all_combinations(icomp,2)};

    perm1_title = perm_cond_list{all_combinations(icomp,1)};
    perm2_title = perm_cond_list{all_combinations(icomp,2)};

    %perm test
    cfg = [];
    cfg.frequency        = foi;
%     cfg.channel          = channels_parietal;
    cfg.latency          = [2 6];
    cfg.avgoverfreq      = 'yes';
    cfg.avgoverchan      = 'no';
    cfg.method           = 'montecarlo';
    cfg.statistic        = 'ft_statfun_depsamplesT';
    cfg.correctm         = 'cluster';
    cfg.clusteralpha     = 0.05;
    cfg.clusterstatistic = 'maxsum';
    cfg.minnbchan        = 2;
    cfg.tail             = 0;
    cfg.clustertail      = 0;
    cfg.alpha            = 0.025;
    cfg.numrandomization = 1000;
    % specifies with which sensors other sensors can form clusters
%     cfg_neighb.method    = 'distance';
%     cfg.neighbours       = ft_prepare_neighbours(cfg_neighb, perm1);
    cfg.neighbours = neighbours;
%     cfg.neighbours = [];
    
    subj = size(TP_list,1);
    design = zeros(2,2*subj);
    for i = 1:subj
      design(2,i) = i;
    end
    for i = 1:subj
      design(2,subj+i) = i;
    end
    design(1,1:subj)        = 1;
    design(1,subj+1:2*subj) = 2;
    
    cfg.design   = design;
    cfg.uvar     = 2;
    cfg.ivar     = 1;
    
    stats{icomp} = ft_freqstatistics(cfg, perm1, perm2);

    %If there are significant clusters, plot them
    try
        cfg = [];
        cfg.alpha  = 0.05;
        cfg.parameter = 'stat';
        cfg.zlim   = 'maxabs';
        cfg.layout = 'biosemi64.lay';
        cfg.toi = 2:0.25:6;
        cfg.colorbar = 'no';
        cfg.subplotsize = [4 5];

        fig4 = figure;clf
        ft_clusterplot(cfg, stats{icomp});
        sgtitle(strcat(perm1_title, " vs ", ...
            perm2_title,"_",foi_title),'Interpreter','none')

        exportgraphics(fig4,fullfile(dest_permTFR, ...
        '/', strcat(perm1_title, "_vs_", ...
            perm2_title,'_',foi_title,'.png')),'Resolution',600)

    catch
        disp(strcat("Not enough sig for... ",strcat(perm1_title, " vs ", ...
            perm2_title) ))
    end
    
end


%Perform Multivariate ANOVA (now only SNR)
cfg = [];
cfg.channel          = 'all';
cfg.frequency        = alpha_foi;
cfg.avgovergfreq     = 'yes';
cfg.avgovertime      = 'no';
cfg.parameter        = 'powspctrm';
cfg.method           = 'ft_statistics_montecarlo';
cfg.statistic        = 'ft_statfun_depsamplesFmultivariate';
cfg.correctm         = 'cluster';
cfg.clusteralpha     = 0.05;
cfg.clusterstatistic = 'maxsum'; %'maxsum', 'maxsize', 'wcm'
cfg.clusterthreshold = 'nonparametric_common';
cfg.minnbchan        = 2;
cfg.tail             = 1; % For a F-statistic, it only make sense to calculate the right tail
cfg.clustertail      = cfg.tail;
cfg.alpha            = 0.05;
cfg.computeprob      = 'yes';
cfg.numrandomization = 500;
cfg.neighbours       = neighbours;

nsubj = size(freq_grandAvg{1,1}.powspctrm,1);
design = zeros(2,4*nsubj);
design(1,1:nsubj)           = 1;
design(1,nsubj+1:2*nsubj)   = 2;
design(1,nsubj*2+1:3*nsubj) = 3;
design(1,nsubj*3+1:4*nsubj) = 4;
design(2,:) = repmat(1:nsubj,1,4);

cfg.design = design;
cfg.ivar   = 1; % snr
cfg.uvar   = 2; % subject number

stat_f = ft_freqstatistics(cfg, freq_grandAvg{1,1}, freq_grandAvg{1,2}, freq_grandAvg{1,3}, freq_grandAvg{1,4});

%% Create table for R - Scalp Power
scalp_pow = cell(1,size(cond_titles,2));
for icond = 1:size(cond_titles,2)
    scalp_pow{1,icond} = cell(1,size(TP_list,1));
    for tp = 1:size(TP_list,1)
        scalp_pow{1,icond}{1,tp} = mean(mean(mean(...
            freq_grandAvg{1,icond}.powspctrm(tp, ...
            find(ismember(freq_grandAvg{1,icond}.label,channels)), ...
            find(ismember(freq_grandAvg{1,icond}.freq,foi(1))):find(ismember(freq_grandAvg{1,icond}.freq,foi(2))), ...
            find(ismember(freq_grandAvg{1,icond}.time,2)):find(ismember(freq_grandAvg{1,icond}.time,6))) )));
    end
end


df_roi = cell(1,size(cond_titles,2));
%create a table roi pow
for icond = 1:size(cond_titles,2)
%     if ~isfield('df_roi{1,icond}','var')
        df_roi{1,icond} = table;
%     end
%     temp_TP = string({TP_list.name});
      temp_TP = TP_list';
    if contains(string(cond_titles{1,icond}),'_')
        temp_cond = strsplit(string(cond_titles{1,icond}),'_');
        temp_mod = temp_cond(1);temp_snr = temp_cond(2);
        temp_mod = repmat(string(temp_mod),1,size(TP_list,1));
        temp_snr = repmat(string(temp_snr),1,size(TP_list,1));
    else %V-only has no _
        temp_mod = repmat("V",1,size(TP_list,1));
        temp_snr = repmat("NA",1,size(TP_list,1));
    end
    df_roi{1,icond}.TP = temp_TP';
    df_roi{1,icond}.Modality = temp_mod';
    df_roi{1,icond}.SNR = temp_snr';
    df_roi{1,icond}.frontalmidTheta = scalp_pow{1,icond}';
end
df_roi_all = vertcat(df_roi{:});

save(fullfile(path_root,"results/eeg/df_roi_all_scalp_midtheta.mat"),"df_roi_all")
writetable(df_roi_all,fullfile(path_root,"results/eeg/df_roi_all_scalp_midtheta.txt"),"Delimiter",";");

%% Source Analysis - step 1 - prepare head model and lead field
[ftver, ftdir] = ft_version;
%Step 1
mri = ft_read_mri('standard_mri.mat');
% mri = ft_read_mri('Subject01.mri');
mri = ft_convert_coordsys(mri,'mni');
mri = ft_convert_units(mri,'m');
% bem = ft_read_mri('standard_bem.mat');

%AAL atlas
atlas = ft_read_atlas(fullfile(ftdir, 'template/atlas/aal/ROI_MNI_V4.nii'));
atlas = ft_convert_units(atlas,'m');

% mri_file = fullfile(pwd,'/dicom/00000001.dcm');
% 
% mri = ft_read_mri(mri_file);
% 
% cfg = [];
% cfg.method = 'fiducial';
% cfg.fiducial.nas = [ 87   60  116];
% cfg.fiducial.lpa = [ 29  145  155];
% cfg.fiducial.rpa = [144  142  158];
% cfg.coordsys = 'ctf'; % the desired coordinate system
% mri_realigned = ft_volumerealign(cfg, mri)

% mri
% 
% cfg = [];
% mri = ft_volumenormalise(cfg,mri);
% 
% mri = ft_determine_coordsys(mri);
% rotate the anatomical MRI around and pay attention to the labels along the axes
% press "n" and "return" in the command window

%Step 2 - reslicing
cfg = [];
cfg.method = 'linear';
mri_resliced = ft_volumereslice(cfg, mri);
% plot mri to make sure sizes of voxels are same in each direction
% (isotropic)
cfg = [];
cfg.method = 'ortho';

ft_sourceplot(cfg, mri_resliced)

%Step 3 - Segmentation
%segment voxels into brain, skull and scalp level
cfg           = [];
cfg.output    = {'brain', 'skull', 'scalp'};
segmentedmri  = ft_volumesegment(cfg, mri_resliced);

disp(segmentedmri)
ft_checkdata(segmentedmri, 'feedback', 'yes') % display some information about the segmentation

% %create indexed representation of segmentation, to allow color codes
segmentedmri_indexed = ft_checkdata(segmentedmri, 'segmentationstyle', 'indexed');
disp(segmentedmri_indexed)
% %Plot segmented anatomical data and colorcode
segmentedmri_indexed.anatomy = mri_resliced.anatomy;
cfg = [];
cfg.method = 'ortho';
cfg.anaparameter = 'anatomy';
cfg.funparameter = 'tissue';
cfg.funcolormap = [
  0 0 0
  1 0 0
  0 1 0
  0 0 1
  ];
ft_sourceplot(cfg, segmentedmri_indexed)

% mri_file = 'C:\Users\brmk\OneDrive - Danmarks Tekniske Universitet\Study1\analysis\tools\eeg/dicom/00000001.dcm';
% mri = ft_read_mri(mri_file);

% cfg          = [];
% cfg.method   = 'interactive';
% % cfg.coordsys = 'neuromag';
% 
% mri_aligned_fiducials = ft_volumerealign(cfg, mri);
% 
% load headshape.mat

% cfg                     = [];
% cfg.method              = 'headshape';
% cfg.headshape.headshape = headshape;
% cfg.headshape.icp       = 'yes'; % use iterative closest point procedure
% % cfg.coordsys            = 'neuromag';
% 
% mri_aligned_headshape = ft_volumerealign(cfg, mri_aligned_fiducials);
% 
% ft_volumerealign(cfg, mri_aligned_headshape);

% load mri_aligned_headshape
% % 
% cfg            = [];
% cfg.resolution = 1;
% 
% mri_resliced = ft_volumereslice(cfg, mri_aligned_headshape);
% 
% cfg = [];
% ft_sourceplot(cfg, mri_resliced);
% 
% cfg        = [];
% cfg.output = {'brain' 'skull' 'scalp'};
% 
% mri_segmented = ft_volumesegment(cfg, mri_resliced);
% 
% cfg             = [];
% cfg.method      = 'projectmesh';
% cfg.tissue      = 'brain';
% cfg.numvertices = 3000;
% 
% mesh_brain = ft_prepare_mesh(cfg, mri_segmented);
% mesh_brain = ft_convert_units(mesh_brain, 'm'); % Use SI Units

% cfg             = [];
% cfg.method      = 'projectmesh';
% cfg.tissue      = 'skull';
% cfg.numvertices = 2000;
% 
% mesh_skull = ft_prepare_mesh(cfg, mri_segmented);
% % mesh_skull = ft_convert_units(mesh_skull, 'm'); % Use SI Units
% 
% cfg             = [];
% cfg.method      = 'projectmesh';
% cfg.tissue      = 'scalp';
% cfg.numvertices = 1000;
% 
% mesh_scalp = ft_prepare_mesh(cfg, mri_segmented);
% % mesh_scalp = ft_convert_units(mesh_scalp, 'm'); % Use SI Units
% 
% mesh_eeg = [mesh_brain mesh_skull mesh_scalp];
% 
% figure
% 
% ft_plot_mesh(mesh_brain, 'edgecolor', 'none', 'facecolor', 'r')
% ft_plot_mesh(mesh_skull, 'edgecolor', 'none', 'facecolor', 'g')
% ft_plot_mesh(mesh_scalp, 'edgecolor', 'none', 'facecolor', 'b')
% alpha 0.3
% view(132, 14)

%Step 4 - constructing meshes for boundaries
cfg = [];
cfg.tissue      = {'brain', 'skull', 'scalp'};
cfg.numvertices = [3000 2000 1000];
mesh = ft_prepare_mesh(cfg, segmentedmri);
disp(mesh(1))
figure
ft_plot_mesh(mesh(1), 'facecolor', 'none'); % brain
view([0 -1 0]); % from the right side

figure
ft_plot_mesh(mesh(2), 'facecolor', 'none'); % skull
view([0 -1 0]); % from the right side

figure
ft_plot_mesh(mesh(3), 'facecolor', 'none'); % scalp
view([0 -1 0]); % from the right side
%       
% 
% figure
% ft_plot_mesh(mesh(3), 'facecolor', 'skin')
% camlight

% using another skin tone and better lighting
% figure
% ft_plot_mesh(mesh(3), 'facecolor', 'skin_dark')
% lighting gouraud  % default is flat
% material dull     % ranges from dull, default, shiny, metal
% light(gca, 'Position', [+1  0  0])
% light(gca, 'Position', [-1  0  0])
% light(gca, 'Position', [ 0 +1  0])
% light(gca, 'Position', [ 0 -1  0])
% light(gca, 'Position', [ 0  0 +1])
% light(gca, 'Position', [ 0  0 -1])
% 
% figure
% ft_plot_mesh(mesh(1), 'facecolor','r', 'facealpha', 1.0, 'edgecolor', 'k', 'edgealpha', 1);
% hold on
% ft_plot_mesh(mesh(2), 'facecolor','g', 'facealpha', 0.4, 'edgecolor', 'k', 'edgealpha', 0.1);
% hold on
% ft_plot_mesh(mesh(3), 'facecolor','b', 'facealpha', 0.4, 'edgecolor', 'k', 'edgealpha', 0.1);

%Step 5 - Headmodel
% Create a volume conduction model
% cfg        = [];
% cfg.method = 'dipoli';
% headmodel  = ft_prepare_headmodel(cfg, mesh);
% disp(headmodel)
% load("headmodel_dipoli.mat"); %This is the headmodel
% vol.coordsys = 'ctf'; 
% headmodel = vol;clear vol

cfg              = [];
cfg.method       = 'openmeeg';

headmodel_openmeeg = ft_prepare_headmodel(cfg, mesh);
% headmodel_openmeeg = ft_convert_units(headmodel_openmeeg, 'mm'); % Use SI Units
% load("headmodel_openmeeg.mat")
% headmodel = vol_openmeeg;
    
% load("headmodel_dipoli.mat");
% headmodel = ft_convert_units(headmodel_dipoli,'mm');

figure
ft_plot_headmodel(headmodel, 'facealpha', 0.5)
view(90, 0)

%Step 6 - Align electrodes to the head model YRASN
elec = ft_read_sens('standard_1020.elc');
elec = ft_determine_coordsys(elec); %rasn

elec = ft_convert_units(elec, 'm'); % Use SI units

% scalp indices differ for the two types of head models
if strcmp(headmodel.type, 'becmp')
    scalp_index = 3;
elseif strcmp(headmodel.type, 'dipoli')
    scalp_index = 1;
end

%filter out channels here
idx_chan = find(ismember(elec.label,eeg.elec.label));
elec.chanpos = elec.chanpos(idx_chan,:);
elec.chantype = elec.chantype(idx_chan,:);
elec.chanunit = elec.chanunit(idx_chan,:);
elec.elecpos = elec.elecpos(idx_chan,:);
elec.label = elec.label(idx_chan,:);
elec

cfg = [];
cfg.method = 'project'; % onto scalp surface
cfg.headshape = headmodel.bnd(scalp_index); % scalp surface

elec_realigned = ft_electroderealign(cfg, elec);
save elec_realigned elec_realigned

figure
hold on
ft_plot_sens(elec_realigned, 'elecshape', 'sphere', 'label', 'on');
ft_plot_headmodel(headmodel, 'facealpha', 0.5);
view(90, 0)

% 
% cfg = [];
% cfg.tissue      = 'scalp';
% cfg.numvertices = 10000;
% scalp = ft_prepare_mesh(cfg, mri_segmented);

% figure
% ft_plot_mesh(scalp, 'edgecolor','none', 'facecolor', 'skin', 'facealpha', 0.6);
% hold on
% ft_plot_sens(elec, 'elecshape', 'sphere', 'label', 'on');

% load("fiducials.mat")
% 
% cfg           = [];
% cfg.method    = '1020';
% cfg.fiducial.nas = fiducials.elecpos(1,:);
% cfg.fiducial.ini = fiducials.elecpos(2,:);
% cfg.fiducial.lpa = fiducials.elecpos(3,:);
% cfg.fiducial.rpa = fiducials.elecpos(4,:);
% elec_placed = ft_electrodeplacement(cfg, scalp);

% figure
% ft_plot_mesh(scalp, 'edgecolor','none', 'facecolor', 'skin', 'facealpha', 1.0);
% hold on
% ft_plot_sens(elec_placed, 'elecshape', 'disc', 'label', 'on');
% camlight
% 
% figure
% ft_plot_sens(elec_realigned, 'elecshape', 'sphere', 'label', 'on', 'facecolor', 'r', 'fontcolor', 'r');
% ft_plot_sens(elec_placed, 'elecshape', 'sphere', 'label', 'on', 'facecolor', 'b', 'fontcolor', 'b');

% put some lights around the whole scene, but not too bright
% material dull
% light(gca, 'Position', [+1  0  0], 'Color', [1 1 1]/2)
% light(gca, 'Position', [-1  0  0], 'Color', [1 1 1]/2)
% light(gca, 'Position', [ 0 +1  0], 'Color', [1 1 1]/2)
% light(gca, 'Position', [ 0 -1  0], 'Color', [1 1 1]/2)
% light(gca, 'Position', [ 0  0 +1], 'Color', [1 1 1]/2)
% light(gca, 'Position', [ 0  0 -1], 'Color', [1 1 1]/2)


%Compute Source Model (Discretise the brain into source mode or grid)

% 
% % and this is where the template source models are
% templatedir = fullfile(ftdir, 'template', 'sourcemodel');
% 
% template = load(fullfile(templatedir, 'standard_sourcemodel3d8mm')); % 8mm spacing grid
% load standard_sourcemodel3d8mm.mat

% figure
% plot3(sourcemodel.pos(:,1), sourcemodel.pos(:,2), sourcemodel.pos(:,3), '.')
% axis equal
% axis vis3d
% grid on

cfg             = [];
cfg.headmodel   = headmodel; % used to estimate extent of grid
cfg.resolution  = 0.01; % a source per 0.01 m -> 1 cm
cfg.inwardshift = 0.005; % moving sources 5 mm inwards from the skull, ...
                         % since BEM models may be unstable here

sourcemodel = ft_prepare_sourcemodel(cfg);
% 
% load standard_sourcemodel3d8mm.mat
% sourcemodel = ft_convert_units(sourcemodel,'mm')
    
figure
hold on
ft_plot_mesh(sourcemodel, 'vertexsize', 20);
ft_plot_headmodel(headmodel, 'facealpha', 0.5)
view(90, 0)

inside = sourcemodel;
outside = sourcemodel;

inside.pos = sourcemodel.pos(sourcemodel.inside, :);
outside.pos = sourcemodel.pos(~sourcemodel.inside, :);

figure
hold on
ft_plot_mesh(inside, 'vertexsize', 20, 'vertexcolor', 'red');
ft_plot_mesh(outside, 'vertexsize', 20)
ft_plot_headmodel(headmodel, 'facealpha', 0.1)
view(125, 10)


% inverse-warp the template grid to subject specific coordinates
% cfg                = [];
% cfg.warpmni   = 'yes';
% cfg.template  = template.sourcemodel;
% cfg.nonlinear = 'yes'; % use non-linear normalization
% cfg.mri            = mri;
% cfg.unit      ='mm';
% sourcemodel        = ft_prepare_sourcemodel(cfg);
% sourcemodel.coordsys = 'ctf';

%recheck if grid is placed within volume conduction model, aligned to
%sensors
% figure; hold on     % plot all objects in one figure
% ft_plot_headmodel(headmodel, 'edgecolor', 'none')
% alpha 0.4           % make the surface transparent
% ft_plot_mesh(sourcemodel.pos(sourcemodel.inside,:));
% ft_plot_sens(elec_realigned);

%prepare lead field
cfg             = [];
cfg.sourcemodel = sourcemodel;
cfg.headmodel   = headmodel;
cfg.elec        = elec_realigned;
% cfg.normalize   = 'yes';
sourcemodel_and_leadfield  = ft_prepare_leadfield(cfg);


save("source_variables.mat",'sourcemodel_and_leadfield','headmodel_openmeeg',"mri", ...
    "elec_realigned","sourcemodel","mesh",'-v7.3')


clear segmentedmri
clear segmentedmri_indexed
clear mri_resliced
clear scalp

figure
ft_plot_sens(powcsd_a{1,1}{1,1}.elec);
hold on
ft_plot_headmodel(ft_convert_units(headmodel,'m'));

%% Inspect Lead Field
figure('units', 'normalized', 'outerposition', [0 0 0.5 0.5])
source_index = 1200; %% a superficial sources
sensory_dipole_current = 100e-9; % Am (realistic)

n_sensors = length(elec_realigned.label);

inside_sources = find(sourcemodel_and_leadfield.inside);
inside_index = inside_sources(source_index);
lead = sourcemodel_and_leadfield.leadfield{inside_index};
xs = zeros(1, n_sensors);
ys = zeros(1, n_sensors);
zs = zeros(1, n_sensors);
voltages = zeros(1, n_sensors);
titles = {'Lead field (x)' 'Lead field (y)' 'Lead field (z)'};

% get the xyz and norm

for sensor_index = 1:n_sensors
    this_x = lead(sensor_index, 1);
    this_y = lead(sensor_index, 2);
    this_z = lead(sensor_index, 3);
    this_norm = norm(lead(sensor_index, :));
    xs(sensor_index) = this_x * sensory_dipole_current;
    ys(sensor_index) = this_y * sensory_dipole_current;
    zs(sensor_index) = this_z * sensory_dipole_current;
    voltages(sensor_index) = this_norm * sensory_dipole_current;
end

% plot xyz
axes = {xs ys zs};

for axis_index = 1:3
    this_axis = axes{axis_index};
    subplot(1, 3, axis_index)
    hold on
    ft_plot_topo3d(elec_realigned.chanpos, this_axis, 'facealpha', 0.8)
    if strcmp(headmodel.type, 'dipoli')
%         caxis([-10e-6, 10e-6])
    end
    c = colorbar('location', 'southoutside');
    c.Label.String = 'Lead field (V)';
    axis tight
    ft_plot_mesh(mesh(1), 'facealpha', 0.10);
    ft_plot_sens(elec_realigned, 'elecsize', 20);
    title(titles{axis_index})
    plot3(sourcemodel_and_leadfield.pos(inside_index, 1), ...
      sourcemodel_and_leadfield.pos(inside_index, 2), ...
      sourcemodel_and_leadfield.pos(inside_index, 3), 'bo', ...
      'markersize', 20, 'markerfacecolor', 'r')
end

% plot norm

figure('units', 'normalized', 'outerposition', [0 0 0.5 0.85])
hold on
ft_plot_topo3d(elec_realigned.chanpos, voltages, 'facealpha', 0.8)
if strcmp(headmodel.type, 'dipoli')
%     caxis([0, 10e-6])
end
c = colorbar('location', 'eastoutside');
c.Label.String = 'Lead field (V)';
axis tight
ft_plot_mesh(mesh(1), 'facealpha', 0.10);
ft_plot_sens(elec_realigned, 'elecsize', 20);
title('Leadfield magnitude')
plot3(sourcemodel_and_leadfield.pos(inside_index, 1), ...
  sourcemodel_and_leadfield.pos(inside_index, 2), ...
  sourcemodel_and_leadfield.pos(inside_index, 3), 'bo', ...
  'markersize', 20, 'markerfacecolor', 'r')

view(-90, 0)

% source_index 300 is central, 1200 is superficial

figure
hold on
ft_plot_sens(elec_realigned, 'elecsize', 40);
ft_plot_headmodel(headmodel, 'facealpha', 0.5);
view(90, 0)

source_index = 1200;
sensory_dipole_current = 1e-3; % Am (unrealistic)
n_sensors = length(elec_realigned.label);

inside_sources = find(sourcemodel_and_leadfield.inside);
inside_index = inside_sources(source_index);
lead = sourcemodel_and_leadfield.leadfield{inside_index};

for sensor_index = 1:n_sensors
    this_pos = elec_realigned.chanpos(sensor_index, :);
    this_lead = lead(sensor_index, :);
    this_voltage = this_lead * sensory_dipole_current;
    quiver3(this_pos(1), this_pos(2), this_pos(3), ...
            this_voltage(1), this_voltage(2), this_voltage(3), 'r', ...
            'linewidth', 3, 'markersize', 100);
end

plot3(sourcemodel_and_leadfield.pos(inside_index, 1), ...
      sourcemodel_and_leadfield.pos(inside_index, 2), ...
      sourcemodel_and_leadfield.pos(inside_index, 3), 'o', ...
      'markersize', 60, 'markerfacecolor', 'r')
%% Source Analysis - step 2 - freq analysis

select_mode = 'both';
switch select_mode
    case 'modality'
        cond_titles = {'AV', 'A_', 'V-only'};
        A = [1 2 3]; %no. of conditions
    case 'snr'
        cond_titles = {'0dB', '-4dB', '-8dB', '-12dB', 'V-only'};
        A = [1 2 3 4 5]; %no. of conditions     
    case 'both'
        cond_titles = {'AV_0dB', 'AV_-4dB', 'AV_-8dB', 'AV_-12dB', ...
        'A_0dB', 'A_-4dB', 'A_-8dB', 'A_-12dB', 'V-only'};
        A = [1 2 3 4 5 6 7 8 9]; %no. of conditions     
end

%pre allocate sizes
powcsd_a = cell(1,size(cond_titles,2));
powcsd_b = cell(1,size(cond_titles,2));
powcsd_ab = cell(1,size(cond_titles,2));
for i = 1:size(cond_titles,2)
    % Preallocate memory for the inner cell array
    innerCellArray = cell(1, size(TP_list,1));
    % Assign the inner cell array to the ith element of the outer cell array
    powcsd_a{i} = innerCellArray;
    powcsd_b{i} = innerCellArray;
    powcsd_ab{i} = innerCellArray;
end

for tp = 1:size(TP_list,1)
        for icond = 1:size(cond_titles,2)
            perm_title = cond_titles{icond};
            cfg = [];
            cfg.trials = find(contains([data_agg{1,tp}.eeg.trialinfo],perm_title));
            cfg.channel = 'all'; %REMEMBER TO CHANGE CHANNELS FOR ROI
            eeg = ft_selectdata(cfg,data_agg{1,tp}.eeg);


            disp("======================================================")
            disp("Running....")
            disp(TP_list(tp).name);
            disp(cond_titles{icond});
            disp("======================================================")
    
            %Compute ERP, then remove ERP from each trial to extract Non-Phase Lock
            cfg = [];
            erp = ft_timelockanalysis(cfg,eeg);
            % create copies for phase-lock and non phase-lock
            eeg_npl = eeg; eeg_pl = eeg;
            for triali = 1:size(eeg.trial,2)
                % subtract erp from total eeg to get non-phase locked
                eeg_npl.trial{1,triali} = eeg.trial{1,triali} - erp.avg;
                % subtract non-phase activity from total to get phase-locked
                eeg_pl.trial{1,triali} = eeg.trial{1,triali} - eeg_npl.trial{triali};
            end
        
            %freq analysis (get powcsd_a, powcsd_b for baseline later)
            %active listening window
            cfg        = [];
%             cfg.latency = [2 6];
            eeg_npl_a   = ft_selectdata(cfg, eeg_npl); 

            cfg=[];
%             cfg.method    = 'mtmfft';
            cfg.method       = 'wavelet';
            cfg.width        = 7;
            cfg.output    = 'powandcsd';
%             cfg.tapsmofrq = 4;
            cfg.foi       =  foi(1):1:foi(end);
            cfg.toi          = 2:1/eeg.fsample:6;
            cfg.pad='nextpow2';

%             cfg              = [];
%             cfg.output       = 'powandcsd';
%             cfg.channel      = 'all';
%             cfg.method       = 'mtmconvol';
%             cfg.taper        = 'hanning';
%             cfg.foi          = 8:1:12;                         % analysis 2 to 30 Hz in steps of 2 Hz
%             cfg.t_ftimwin    = ones(length(cfg.foi),1).*0.5;   % length of time window = 0.5 sec
%             cfg.toi          = 2:1/eeg.fsample:6;   

            powcsd_a{1,icond}{1,tp} = ft_freqanalysis(cfg,eeg_npl_a);
            powcsd_a{1,icond}{1,tp}.elec = elec_realigned;
            

            %baseline window
            cfg = [];
%             cfg.latency = [0.5 2.0];
            eeg_npl_b = ft_selectdata(cfg,eeg_npl);

            cfg=[];
%             cfg.method    = 'mtmfft';
            cfg.method       = 'wavelet';
            cfg.width        = 7;
            cfg.output    = 'powandcsd';
%             cfg.tapsmofrq = 4;
            cfg.foi      = foi(1):1:foi(end);
            cfg.toi          = 1:1/eeg.fsample:2;
            cfg.pad='nextpow2';

%             cfg              = [];
%             cfg.output       = 'powandcsd';
%             cfg.channel      = 'all';
%             cfg.method       = 'mtmconvol';
%             cfg.taper        = 'hanning';
%             cfg.foi          = 8:1:12;                         % analysis 2 to 30 Hz in steps of 2 Hz
%             cfg.t_ftimwin    = ones(length(cfg.foi),1).*0.5;   % length of time window = 0.5 sec
%             cfg.toi          = 0.25:1/eeg.fsample:1.75;  

            powcsd_b{1,icond}{1,tp} = ft_freqanalysis(cfg,eeg_npl_b);
            powcsd_b{1,icond}{1,tp}.elec = elec_realigned;

            %get timeframe of powcsd_a and powcsd_b and freq analyse for
            %csd
%             cfg = [];
%             cfg.latency = [0.75 6];
%             eeg_npl_ab = ft_selectdata(cfg,eeg_npl);
            cfg=[];
            eeg_npl_ab = ft_appenddata(cfg,eeg_npl);
            cfg=[];
%             cfg.method    = 'mtmfft';
            cfg.method       = 'wavelet';
            cfg.width        = 7;
            cfg.output    = 'powandcsd';
%             cfg.tapsmofrq = 4;
            cfg.foi      = foi(1):1:foi(end);
            cfg.toi          = 1:1/eeg.fsample:6;
            cfg.pad='nextpow2';
            
            powcsd_ab{1,icond}{1,tp} = ft_freqanalysis(cfg,eeg_npl);
            powcsd_ab{1,icond}{1,tp}.elec = elec_realigned;

 
        end
%         cfg = [];
%         cfg.keepindividual = 'yes';
%         powcsd_grandAvg{1,icond} = ft_freqgrandaverage(cfg,powcsd{1,icond}{:});
%         powcsd_grandAvg{1,icond}.elec = eeg.elec;      
end

save("pow_csd_new_theta.mat",'powcsd_a','powcsd_b',"powcsd_ab", '-v7.3')

%% Select portion of time window for analysis, due to memory limitations

%pre allocate sizes
powcsd_a1 = cell(1,size(cond_titles,2));
powcsd_b1 = cell(1,size(cond_titles,2));
powcsd_ab1 = cell(1,size(cond_titles,2));
for i = 1:size(cond_titles,2)
    % Preallocate memory for the inner cell array
    innerCellArray = cell(1, size(TP_list,1));
    % Assign the inner cell array to the ith element of the outer cell array
    powcsd_a1{i} = innerCellArray;
    powcsd_b1{i} = innerCellArray;
    powcsd_ab1{i} = innerCellArray;
end

for tp = 1:size(TP_list,1)
        for icond = 1:size(cond_titles,2)

            cfg = [];
            cfg.latency = [2 6];
            cfg.avgovertime = 'yes';
            powcsd_a1{1,icond}{1,tp} = ft_selectdata(cfg,powcsd_a{1,icond}{1,tp});

            cfg = [];
            if foi_idx == 1
                cfg.latency = [0.5 2];
            elseif foi_idx == 2 %need a later start time to avoid NaNs for lower Hz
                cfg.latency = [1.5 2];
            end
            cfg.avgovertime = 'yes';
            powcsd_b1{1,icond}{1,tp} = ft_selectdata(cfg,powcsd_b{1,icond}{1,tp});

            cfg = [];
            if foi_idx == 1
                cfg.latency = [0.5 6];
            elseif foi_idx == 2
                cfg.latency = [1.5 6];
            end
            cfg.avgovertime = 'yes';
            powcsd_ab1{1,icond}{1,tp} = ft_selectdata(cfg,powcsd_ab{1,icond}{1,tp});

        end
end
save("pow_csd1_theta.mat",'powcsd_a1','powcsd_b1',"powcsd_ab1", '-v7.3')
%% source analysis - create filter
[ftver, ftdir] = ft_version;
atlas = ft_read_atlas(fullfile(ftdir, 'template/atlas/aal/ROI_MNI_V4.nii'));
atlas = ft_convert_units(atlas,'m');

%pre allocate sizes
source_a = cell(1,size(cond_titles,2));
source_b = cell(1,size(cond_titles,2));
source_ab = cell(1,size(cond_titles,2));
for i = 1:size(cond_titles,2)
    % Preallocate memory for the inner cell array
    innerCellArray = cell(1, size(TP_list,1));
    % Assign the inner cell array to the ith element of the outer cell array
    source_a{i} = innerCellArray;
    source_b{i} = innerCellArray;
    source_ab{i} = innerCellArray;
end


for tp = 1:size(TP_list,1) %something weird is going on with csd for 0031
    for icond = 1:size(cond_titles,2)
        
        cfg              = [];
        cfg.method       = 'dics';
        cfg.channel      = 'all';
%         cfg.toi = 0.5:1/eeg.fsample:6;
%         cfg.frequency    = round(mean(powcsd_ab1{1,icond}{1,tp}.freq));
        cfg.sourcemodel = sourcemodel_and_leadfield;       
        cfg.headmodel    = headmodel;
        cfg.dics.projectnoise = 'yes';
        cfg.dics.lambda       = '5%';
        cfg.dics.keepfilter   = 'yes';
        cfg.dics.realfilter   = 'yes';
        source_ab{1,icond}{1,tp} = ft_sourceanalysis(cfg, powcsd_ab1{1,icond}{1,tp});
    
        cfg.sourcemodel.filter = source_ab{1,icond}{1,tp}.avg.filter;
        cfg.toi = 2:1/eeg.fsample:6;
        source_a{1,icond}{1,tp}  = ft_sourceanalysis(cfg, powcsd_a1{1,icond}{1,tp});
        cfg.toi = 0.5:1/eeg.fsample:2;
        source_b{1,icond}{1,tp}  = ft_sourceanalysis(cfg, powcsd_b1{1,icond}{1,tp});
    
        %baseline normal and dB
        sourceDiff{1,icond}{1,tp} = source_a{1,icond}{1,tp}; %create dummy source obj for assignment
    %     sourceDiff{1,icond}{1,tp}.avg.pow = ...
    %         (source_a{1,icond}{1,tp}.avg.pow - source_b{1,icond}{1,tp}.avg.pow)./ source_b{1,icond}{1,tp}.avg.pow;
        sourceDiff{1,icond}{1,tp}.avg.pow = 10*log10( source_a{1,icond}{1,tp}.avg.pow ./ source_b{1,icond}{1,tp}.avg.pow);
       

        cfg            = [];
    %     cfg.downsample = 2;
        cfg.parameter  = 'pow';
        cfg.interpmethod = 'nearest';
        sourceDiff_Int{1,icond}{1,tp}  = ft_sourceinterpolate(cfg, sourceDiff{1,icond}{1,tp} , mri);

        %Masking ROIs
        roi_tissue = {'Frontal'}; %<------------  SELECT ROI HERE
        cfg = [];
        cfg.atlas = atlas;
        cfg.roi = atlas.tissuelabel(contains(atlas.tissuelabel,roi_tissue));

        mask = ft_volumelookup(cfg,mri);
        sourceDiff_Int{1,icond}{1,tp}.inside=mask(:);
        sourceDiff_Int{1,icond}{1,tp}.pow(mask(:)==0)=0;
        
%         maxval = max(sourceDiff_Int{1,icond}{1,tp}.pow);
%         minval = min(sourceDiff_Int{1,icond}{1,tp}.pow);
%         cfg = [];
%         cfg.method        = 'ortho';
%         cfg.atlas = atlas;
%         cfg.funparameter  = 'pow';
%         cfg.maskparameter = cfg.funparameter;
%         cfg.funcolorlim = 'minzero';
%         cfg.funcolormap = 'hot';
%         cfg.funcolorlim   = [minval maxval];
%         cfg.opacitylim    = [minval maxval];
%         cfg.opacitymap    = 'rampup';
%         figure(1)
%         ft_sourceplot(cfg, sourceDiff_Int{1,icond}{1,tp});
%         sgtitle(strcat(string(TP_list(tp).name),'_',cond_titles{icond},'_',roi_tissue),'Interpreter', 'none')


    end
end


%% Perform ROI power analysis - if adding a new category, please change df.XXX
roi_pow = cell(1,size(cond_titles,2));
for icond = 1:size(cond_titles,2)
    for tp = 1:size(TP_list,1)
        roi_pow{1,icond}{1,tp} = sum(sourceDiff_Int{1,icond}{1,tp}.pow,'omitnan')/ ...
        (nnz(sourceDiff_Int{1,icond}{1,tp}.pow) - sum(isnan(sourceDiff_Int{1,icond}{1,tp}.pow)));
    end
    roi_pow_avg{1,icond} = cellfun(@mean,roi_pow{1,icond});
end
mean_pow = cellfun(@mean,roi_pow_avg);
mean_std = cellfun(@std,roi_pow_avg);

% df_roi = cell(1,size(cond_titles,2));
%create a table roi pow
for icond = 1:size(cond_titles,2)
%     if ~isfield('df_roi{1,icond}','var')
%         df_roi{1,icond} = table;
%     end
    temp_TP = string({TP_list.name});
    if contains(string(cond_titles{1,icond}),'_')
        temp_cond = strsplit(string(cond_titles{1,icond}),'_');
        temp_mod = temp_cond(1);temp_snr = temp_cond(2);
        temp_mod = repmat(string(temp_mod),1,size(TP_list,1));
        temp_snr = repmat(string(temp_snr),1,size(TP_list,1));
    else %V-only has no _
        temp_mod = repmat("V",1,size(TP_list,1));
        temp_snr = repmat("NA",1,size(TP_list,1));
    end
    df_roi{1,icond}.TP = temp_TP';
    df_roi{1,icond}.Modality = temp_mod';
    df_roi{1,icond}.SNR = temp_snr';
    df_roi{1,icond}.frontalROITheta = roi_pow_avg{1,icond}';
end
df_roi_all = vertcat(df_roi{:});

% for icond = 1:size(cond_titles,2)
%     fig1 = figure;clf
%     cfg = [];
%     cfg.keepindividual     = 'no';
%     roi_grandAvg{icond} = ft_sourcegrandaverage(cfg,sourceDiff_Int{1,icond}{:});
%     roi_grandAvg{icond}.anatomy = sourceDiff_Int{1,icond}{1,1}.anatomy;
%     
%     maxval = max(roi_grandAvg{icond}.pow);
%     minval = min(roi_grandAvg{icond}.pow);
%     
%     cfg = [];
%     cfg.method        = 'ortho';
%     cfg.atlas = atlas;
%     cfg.funparameter  = 'pow';
%     cfg.maskparameter = cfg.funparameter;
%     cfg.funcolorlim = 'minzero';
%     cfg.funcolormap = 'hot';
%     cfg.funcolorlim   = [minval maxval];
%     cfg.opacitylim    = [minval maxval];
%     cfg.opacitymap    = 'rampup';
%     cfg.position      = [500 500 500 400];
%     cfg.title = string(strcat('Grand_',cond_titles{icond},'_',roi_tissue));
%    
%     ft_sourceplot(cfg, roi_grandAvg{icond});
%     sgtitle(strcat('Grand_',cond_titles{icond},'_',roi_tissue),'Interpreter','none')
%     
%     exportgraphics(fig1,fullfile(dest_TFR, ...
%     string(['sourceplot/',cond_titles{icond},'.png'])),'Resolution',600)
% end
% 

% cfg              = [];
% cfg.method       = 'ortho';
% cfg.funparameter = 'tissue';
% cfg.funcolormap  = 'jet';
% ft_sourceplot(cfg, atlas)

% 
% unique(atlas.tissue)
% nnz(atlas.tissue==1)
% atlas.tissuelabel
% ismember(atlas.tissuelabel,'Temporal_Mid_L')
% find(ismember(atlas.tissuelabel,'Temporal_Mid_L'))
% 
% atlas.tissue==ix
% tt=atlas.tissue(:);
% length(tt)

% 
save(fullfile(path_root,"results/eeg/df_roi_all_new_roi_theta.mat"),"df_roi_all")
writetable(df_roi_all,fullfile(path_root,"results/eeg/df_roi_all_new_roi_theta.txt"),"Delimiter",";");
% % 
% filename = fullfile(path_root,"results/eeg/df_roi_all_new_roi.txt");
% dataTypes = {'string', 'string', 'string', 'double', 'double', 'double', 'double'};
% opts = detectImportOptions(filename);
% opts.VariableTypes = dataTypes;
% M = readtable(filename, opts);


%% AV - A - V (permutes all SNRs & plo general AV - V - A)
% tweak parameters========================================================

dest = 'C:\Users\brmk\OneDrive - Danmarks Tekniske Universitet\Study1\results\eeg\images\FT\TP\TFR\';
% ======================================================================== 

cond_titles = {'AV', 'A_', 'V-only'};
A = [1 2 3]; %no. of conditions
all_combinations = nchoosek(A, 2); %all possible combinations
%create a cell to store AV, A, V separately for AV-V-A
for icond = 1:size(A,2)
    perm_title = cond_titles{icond};
    for tp = 1:size(TP_list,1)
        cfg = [];
        cfg.trials = find(contains([data_agg{1,tp}.eeg.trialinfo],perm_title));
        eeg{1,icond}{1,tp} = ft_selectdata(cfg,data_agg{1,tp}.eeg);
    end
end

% first, within each TP, calculate the TFR for AV, V and A separately

for tp = 1:size(TP_list,1)
    eeg_AV_A_V = {eeg{1,1}{1,tp},eeg{1,2}{1,tp},eeg{1,3}{1,tp}};
    for icond = 1:size(eeg_AV_A_V,2)

        %Compute ERP, then remove ERP from each trial to extract Non-Phase Lock
        cfg = [];
        erp = ft_timelockanalysis(cfg,eeg_AV_A_V{icond});
        % create copies for phase-lock and non phase-lock
        eeg_npl = eeg_AV_A_V{icond}; eeg_pl = eeg_AV_A_V{icond};
        for triali = 1:size(eeg_AV_A_V{icond}.trial,2)
            % subtract erp from total eeg to get non-phase locked
            eeg_npl.trial{1,triali} = eeg_AV_A_V{icond}.trial{1,triali} - erp.avg;
            % subtract non-phase activity from total to get phase-locked
            eeg_pl.trial{1,triali} = eeg_AV_A_V{icond}.trial{1,triali} - eeg_npl.trial{triali};
        end

        %freq analysis
        cfg              = [];
        cfg.output       = 'pow';
        cfg.channel      = 'EEG';
        cfg.method       = 'mtmconvol';
        cfg.taper        = 'hanning';
        cfg.foi          = 2:1:30;                         % analysis 2 to 30 Hz in steps of 2 Hz
        cfg.t_ftimwin    = ones(length(cfg.foi),1).*0.5;   % length of time window = 0.5 sec
        cfg.toi          = 0.5:1/256:8;                  % time window "slides" from -0.5 to 7.5 sec in steps of 0.05 sec (50 ms)
        freq{1,tp}{1,icond} = ft_freqanalysis(cfg,eeg_npl);

        cfg = [];
        cfg.baselinetype = 'absolute';
        cfg.baseline = [0.75 2.0];
        freq{1,tp}{1,icond} = ft_freqbaseline(cfg,freq{1,tp}{1,icond});

    end
    
    % once freq AV, A, V are computed, calculate AV - A - V
    cfg = [];
    cfg.operation = 'x1 - x2 - x3';
    cfg.parameter = 'powspctrm';
    eeg_msi{tp} = ft_math(cfg,freq{tp}{1,1},freq{tp}{1,2},freq{tp}{1,3}); %this cell contains the AV-A-V TFRs for all TPs
    
end

%% Perform AV - A - V for each SNR
cond_titles = {'AV_0dB', 'AV_-4dB', 'AV_-8dB', 'AV_-12dB', ...
        'A_0dB', 'A_-4dB', 'A_-8dB', 'A_-12dB', 'V-only'};
A = [1 2 3 4 5 6 7 8 9]; %no. of conditions 
%create a cell to store AV, A, V separately for AV-V-A
for icond = 1:size(A,2)
    perm_title = cond_titles{icond};
    for tp = 1:size(TP_list,1)
        cfg = [];
        cfg.trials = find(contains([data_agg{1,tp}.eeg.trialinfo],perm_title));
        eeg{1,icond}{1,tp} = ft_selectdata(cfg,data_agg{1,tp}.eeg);
    end
end

% first, within each TP, calculate the AV-A-V for a given SNR
for icond = 1:4 %there are four SNRs
    for tp = 1:size(TP_list,1) % for each TP generate AV-A-V for given icond
        eeg_AV_A_V = cell(1,3); % create cell container to store AV, A and V trials for given SNR;
        eeg_AV_A_V{1} = eeg{1,icond}{1,tp}; %AV for given SNR for a tp
        eeg_AV_A_V{2} = eeg{1,icond+4}{1,tp}; %A for given SNR for a tp
        eeg_AV_A_V{3} = eeg{1,9}{1,tp}; %V for given SNR for a tp

        freq = cell(1,3); %create cell container to store freq decompositions of each modality(AV_A_V) for a given tp
        for imod = 1:size(eeg_AV_A_V,2) %remove ERP from each modality and perform Freqanalysis
            cfg=[];
            erp = ft_timelockanalysis(cfg,eeg_AV_A_V{imod});
            eeg_AV_A_V_NPL{imod} = eeg_AV_A_V{imod};
            for triali = 1:size(eeg_AV_A_V{imod}.trial,2) %remove ERP from each trial
                eeg_AV_A_V_NPL{imod}.trial{triali} = eeg_AV_A_V{imod}.trial{triali} - erp.avg;
            end
            %freq analysis for AV, A and V
            cfg              = [];
            cfg.output       = 'pow';
            cfg.channel      = 'EEG';
            cfg.method       = 'mtmconvol';
            cfg.taper        = 'hanning';
            cfg.foi          = 2:1:30;                         % analysis 2 to 30 Hz in steps of 2 Hz
            cfg.t_ftimwin    = ones(length(cfg.foi),1).*0.5;   % length of time window = 0.5 sec
            cfg.toi          = 0.5:1/256:8;                  % time window "slides" from -0.5 to 7.5 sec in steps of 0.05 sec (50 ms)
            freq{imod} = ft_freqanalysis(cfg,eeg_AV_A_V_NPL{imod});

            cfg = [];
            cfg.baselinetype = 'absolute';
            cfg.baseline = [0.75 2.0];
            freq{1,imod} = ft_freqbaseline(cfg,freq{1,imod});

        end
        % once freq AV, A, V are computed, calculate AV - A - V for each tp
        % within each condi (SNRs)
        cfg = [];
        cfg.operation = 'x1 - x2 - x3';
        cfg.parameter = 'powspctrm';
        eeg_msi{icond}{tp} = ft_math(cfg,freq{1},freq{2},freq{3}); %eeg_msi contains AV-A-V
        eeg_msi{icond}{tp}.elec = data_agg{1,1}.eeg.elec;

    end
    % once AV-A-A of all TPs are calculated for icond, get freq avg
    cfg = [];
    cfg.keepindividual = 'yes';
    freq_grandAvg{1,icond} = ft_freqgrandaverage(cfg,eeg_msi{icond}{:});
    freq_grandAvg{1,icond}.elec = data_agg{1,1}.eeg.elec;
end

isig = 1; %create variable that iterates for every significant finding
fig = figure;clf;
for ichan = 1:size(elec_list,2)
    for icomp = 1:size(all_combinations,1)
    
        perm1 = freq_grandAvg{1,all_combinations(icomp,1)};
        perm2 = freq_grandAvg{1,all_combinations(icomp,2)};
        disp('Comparing:')
        disp([cond_titles{all_combinations(icomp,1)}, 'vs', cond_titles{all_combinations(icomp,2)}])
    
        %perm test
        cfg = [];
        cfg.frequency        = [8 12];
        cfg.latency          = 'all';
        cfg.channel          = elec_list{1,ichan}; % see FT_CHANNELSELECTION
        %cfg.avgovertime      = 'yes';
        %cfg.avgoverfreq      = 'yes';
        %cfg.avgoverchan      = 'yes';
        cfg.method           = 'montecarlo';
        cfg.statistic        = 'ft_statfun_depsamplesT';
        cfg.correctm         = 'cluster';
        cfg.clusteralpha     = 0.05;
        cfg.clusterstatistic = 'maxsum';
        cfg.minnbchan        = 0;
        cfg.tail             = 0;
        cfg.clustertail      = 0;
        cfg.alpha            = 0.025;
        cfg.numrandomization = 1000;
        % specifies with which sensors other sensors can form clusters
        cfg_neighb.method    = 'distance';
        cfg.neighbours       = ft_prepare_neighbours(cfg_neighb, perm1);
        cfg.neighbours = [];

        subj = size(TP_list,1);
        design = zeros(2,2*subj);
        for i = 1:subj
          design(2,i) = i;
        end
        for i = 1:subj
          design(2,subj+i) = i;
        end
        design(1,1:subj)        = 1;
        design(1,subj+1:2*subj) = 2;
        
        cfg.design   = design;
        cfg.uvar     = 2;
        cfg.ivar     = 1;
        
        stats{ichan}{icomp} = ft_freqstatistics(cfg, perm1, perm2)
        
        %If there are significant clusters, plot them
        if sum(sum(stats{ichan}{icomp}.mask)) ~= 0
            figure;
            hold on
            cfg = [];
            cfg.keepindividual = 'no';
            perm1_avg = ft_freqgrandaverage(cfg,eeg_msi{all_combinations(icomp,1)}{:});
            perm2_avg = ft_freqgrandaverage(cfg,eeg_msi{all_combinations(icomp,2)}{:});
            cfg = [];
            cfg.channel = elec_list{1,ichan};
            cfg.ylim = [8 12];
            perm1_avg = ft_selectdata(cfg,perm1_avg);
            perm2_avg = ft_selectdata(cfg,perm2_avg);
            cfg=[];
            cfg.operation = 'subtract';
            cfg.parameter = 'powspctrm';
            GA = ft_math(cfg,perm1_avg,perm2_avg);
            cfg = [];
            cfg.zlim = 'maxabs';
            cfg.colorbar = 'yes';
            cfg.maskparameter = 'mask';
            cfg.maskstyle = 'outline';
            GA.mask = stats{ichan}{icomp}.mask;
            ft_singleplotTFR(cfg,GA);
            hold off
            sig{ichan}{icomp} = stats{ichan}{icomp};

            cfg = [];
            cfg.parameter = 'stat';
            cfg.maskparameter = 'mask';
            cfg.maskstyle = 'outline';
            cfg.zlim = 'maxabs';
            cfg.figure = subplot(8,4,isig);
            ft_singleplotTFR(cfg,stats{ichan}{icomp})
            subtitle([cond_titles{all_combinations(icomp,1)}, 'vs', cond_titles{all_combinations(icomp,2)}])
            isig = isig + 1;
        end
            
    end
end

% PLOTS
% fig5 = figure;clf
% sgtitle('AV-A-V @each SNR (abs. baseline)')
% for icond = 1:size(eeg_msi,2)
%     cfg = [];
%     TFR_Hann{icond} = ft_freqgrandaverage(cfg,eeg_msi{icond}{:});
%     TFR_Hann{icond}.elec = data_agg{1,1}.eeg.elec;
%     cfg          = [];
%     cfg.colorbar = 'yes';
%     cfg.figure   = subplot(2,2,icond);
%     cfg.zlim     = 'maxabs';
%     cfg.ylim     = [2 30];
%     cfg.channel  = 'all';
%     cfg.baselinetype = 'absolute';
%     cfg.baseline = [0.75 2.0];
%     ft_singleplotTFR(cfg, TFR_Hann{icond});
%     xline(2.0,'--r','start')
%     title(cond_titles{icond},'Interpreter','none');
% end
% 
% fig6 = figure;clf
% sgtitle('AV-A-V @each SNR (abs. baseline)')
% for icond = 1:size(eeg_msi,2)
%     cfg = [];
%     TFR_Hann{icond} = ft_freqgrandaverage(cfg,eeg_msi{icond}{:});
%     TFR_Hann{icond}.elec = data_agg{1,1}.eeg.elec;
%     cfg          = [];
%     cfg.colorbar = 'yes';
%     cfg.figure   = subplot(2,2,icond);
%     cfg.zlim     = 'maxabs';
%     cfg.ylim     = [4 7];
%     cfg.channel  = 'all';
%     cfg.baselinetype = 'absolute';
%     cfg.baseline = [0.75 2.0];
%     ft_topoplotTFR(cfg, TFR_Hann{icond});
%     title(cond_titles{icond},'Interpreter','none');
% end

%% wavelet simulation
freq1 = 7;
freq2 = 12;
srate = 1000;
time = -2:1/srate:2;
pnts = length(time);

numcycles = [3 8];

sinwave1 = cos(2*pi*freq1*time);
sinwave2 = cos(2*pi*freq2*time);
gauswin1 = exp( -time.^2 / (2* (numcycles(1)/(2*pi*freq1))^2 ) );
gauswin2 = exp( -time.^2 / (2* (numcycles(2)/(2*pi*freq1))^2 ) );
gauswin3 = exp( -time.^2 / (2* (numcycles(2)/(2*pi*freq2))^2 ) );

% create the two wavelets
morletwave1 = sinwave1 .* gauswin1;
morletwave2 = sinwave1 .* gauswin2;
morletwave3 = sinwave2 .* gauswin3;

% compute the empirical temporal FWHM in seconds (later converted to ms)
midp = dsearchn(time',0);
fwhmT(1) = time(midp-1+dsearchn(morletwave1(midp:end)',.5)) -time(dsearchn(morletwave1(1:midp)',.5));
fwhmT(2) = time(midp-1+dsearchn(morletwave2(midp:end)',.5)) -time(dsearchn(morletwave2(1:midp)',.5));
fwhmT(3) = time(midp-1+dsearchn(morletwave3(midp:end)',.5)) -time(dsearchn(morletwave3(1:midp)',.5));

% normalized power spectra of the wavelets
powspect1 = abs(fft(morletwave1)/pnts).^2;
powspect1 = powspect1 ./ max(powspect1);
powspect2 = abs(fft(morletwave2)/pnts).^2;
powspect2 = powspect2 ./ max(powspect2);
powspect3 = abs(fft(morletwave3)/pnts).^2;
powspect3 = powspect3 ./ max(powspect3); 

hz = linspace(0,srate/2,floor(pnts/2)+1);

idx1 = dsearchn(hz',freq1);
idx2 = dsearchn(hz',freq2);
fwhmF(1) = hz(idx1-1+dsearchn(powspect1(idx1:end)',.5)) - hz(dsearchn(powspect1(1:idx1)',.5));
fwhmF(2) = hz(idx1-1+dsearchn(powspect2(idx1:end)',.5)) - hz(dsearchn(powspect2(1:idx1)',.5));
fwhmF(3) = hz(idx2-1+dsearchn(powspect3(idx2:end)',.5)) - hz(dsearchn(powspect3(1:idx2)',.5)); 

%%% plotting
figure(2), clf
subplot(231)
plot(time,morletwave1,'k')
xlabel('Time (s)'), axis square
title([ num2str(numcycles(1)) ' cycles, FWHM: ' num2str(fwhmT(1)*1000) ' ms' ])
subplot(232)
plot(time,morletwave2,'k')
xlabel('Time (s)'), axis square
title([ num2str(numcycles(2)) ' cycles, FWHM: ' num2str(fwhmT(2)*1000) ' ms' ])
subplot(233)
plot(time,morletwave3,'k')
xlabel('Time (s)'), axis square
title([ num2str(numcycles(2)) ' cycles, FWHM: ' num2str(fwhmT(3)*1000) ' ms' ])
subplot(234)
plot(hz,powspect1(1:length(hz)),'k','linew',2)
set(gca,'xlim',[0 freq2*2])
xlabel('Frequency (Hz)'), axis square
title([ num2str(numcycles(1)) ' cycles, FWHM: ' num2str(fwhmF(1)) ' Hz' ])
subplot(235)
plot(hz,powspect2(1:length(hz)),'k','linew',2)
set(gca,'xlim',[0 freq2*2])
xlabel('Frequency (Hz)'), axis square
title([ num2str(numcycles(2)) ' cycles, FWHM: ' num2str(fwhmF(2)) ' Hz' ])
subplot(236)
plot(hz,powspect3(1:length(hz)),'k','linew',2)
set(gca,'xlim',[0 freq2*2])
xlabel('Frequency (Hz)'), axis square
title([ num2str(numcycles(2)) ' cycles, FWHM: ' num2str(fwhmF(3)) ' Hz' ]) 
