# Supplementary material for: Visual Speech Reduces Cognitive Effort as Measured by EEG Theta Power and Pupil Dilation
Source: eNeuro. 2025 Nov 6;12(11):ENEURO.0288-25.2025. doi: 10.1523/ENEURO.0288-25.2025 (PMC12604548; doi:10.1523/ENEURO.0288-25.2025)
Supplement: Data 1 — GitHub link (https://github.com/brianman515/PhD-Study1) contains all files used for the preprocessing of behavioral, EEG, and pupillometry recordings. All analysis scripts are contained within tools/, which are further divided into the behave/, eeg/, and pupil/ subfolders respectively. cofig/ contains the necessary configuration files that support the analysis. tools/stats.Rmd is the statistical analysis script that produced and evaluated all statistical models mentioned in the manuscript. Download Data 1, ZIP file. [file eneuro-12-ENEURO.0288-25.2025-s001.zip › PhD-Study1-main/tools/eeg/Data_preprocess_I.m]

%% Script designed to create .set and .fdt files

clear
clc
addpath 'C:\Users\bloor\OneDrive - Danmarks Tekniske Universitet\Study1\software\eeglab2023.0'
eeglab;
root = "E:\data\bdf";
fileList = dir(fullfile(root, '*.bdf'));fileList = {fileList.name};

destination = 'E:\data\eeg';
existing = dir(destination);existing=existing(3:end,:);
for ii = 1:size(fileList,2)
    bdf_file = fileList{ii};
    TP = strsplit(bdf_file,'_'); TP = char(TP{1});
    if ismember(TP,{existing.name})
        disp(strcat(TP,' already exists. Skipping to next...'));
        continue
    else 
        mkdir(fullfile("E:\data\eeg",TP));
    end
    file = strsplit(bdf_file,'.'); file = char(file{1});
    file_dir = char(fullfile(root,bdf_file));
    [ALLEEG EEG CURRENTSET ALLCOM] = eeglab;
%     EEG = pop_biosig(file_dir, 'ref',48);
    EEG = pop_biosig(file_dir, 'ref',[65 66] ,'refoptions',{'keepref','off'});
    [ALLEEG EEG CURRENTSET] = pop_newset(ALLEEG, EEG, 0,'setname',file,'comments',strvcat('Original file:',file_dir),'gui','off'); 
%     EEG = eeg_checkset( EEG );
%     EEG = pop_reref( EEG, [65 66] ,'keepref','on');
    %save .set
    EEG = pop_saveset( EEG, 'filename',strcat(file,'.set'),'filepath', fullfile(destination,TP));

end
