# Supplementary material for: Visual Speech Reduces Cognitive Effort as Measured by EEG Theta Power and Pupil Dilation
Source: eNeuro. 2025 Nov 6;12(11):ENEURO.0288-25.2025. doi: 10.1523/ENEURO.0288-25.2025 (PMC12604548; doi:10.1523/ENEURO.0288-25.2025)
Supplement: Data 1 — GitHub link (https://github.com/brianman515/PhD-Study1) contains all files used for the preprocessing of behavioral, EEG, and pupillometry recordings. All analysis scripts are contained within tools/, which are further divided into the behave/, eeg/, and pupil/ subfolders respectively. cofig/ contains the necessary configuration files that support the analysis. tools/stats.Rmd is the statistical analysis script that produced and evaluated all statistical models mentioned in the manuscript. Download Data 1, ZIP file. [file eneuro-12-ENEURO.0288-25.2025-s001.zip › PhD-Study1-main/tools/eeg/Data_preprocess_II.m]

%% Script for loading .set files to 1) Filter + Downsample 2) interpolate bad channels
close all
clear 
clc
addpath 'C:\Users\bloor\OneDrive - Danmarks Tekniske Universitet\Study1\software\eeglab2023.0'
eeglab

root = 'E:\data\eeg';
set_list = dir(fullfile(root,ID,'*.set'));

for file = 1:size(set_list,1)
    disp(set_list(file).name);
    EEG = pop_loadset('filename',set_list(file).name,'filepath',char(append(root,filesep,ID)));
    [ALLEEG, EEG, CURRENTSET] = eeg_store(ALLEEG, EEG, 0);
end

% Merge all loaded datasets
EEG = pop_mergeset(ALLEEG,1:size(set_list,1));

% Update EEGLAB structure
[ALLEEG, EEG, CURRENTSET] = eeg_store(ALLEEG, EEG, CURRENTSET);

%% PARAMETERS
srate = 256;
chan_list = {EEG.chanlocs.labels};
HP_erp = 0.5;               % cut-off frequency high-pass filter [Hz]
LP_erp = 40;                % cut-off frequency low-pass filter [Hz]
HP_ord = 500;               % high-pass filter order depends on sampling rate
LP_ord = 100;               % low-pass filter order depends on sampling rate

EEG = pop_firws(EEG, 'fcutoff', LP_erp, 'ftype', 'lowpass', 'wtype', ...
    'hann', 'forder', LP_ord);
EEG = pop_firws(EEG, 'fcutoff', HP_erp, 'ftype', 'highpass', 'wtype', ...
    'hann', 'forder', HP_ord);
EEG= pop_resample(EEG,srate); %resample to 256
          EEG = pop_select( EEG, 'channel',{'Fp1','AF7','AF3','F1','F3','F5','F7','FT7','FC5','FC3','FC1','C1','C3','C5','T7','TP7','CP5','CP3','CP1','P1','P3','P5','P7','P9','PO7','PO3','O1','Iz','Oz','POz','Pz','CPz','Fpz','Fp2','AF8','AF4','AFz','Fz','F2','F4','F6','F8','FT8','FC6','FC4','FC2','FCz','Cz','C2','C4','C6','T8','TP8','CP6','CP4','CP2','P2','P4','P6','P8','P10','PO8','PO4','O2','EXG1','EXG2'});
EEG=pop_chanedit(EEG, 'lookup','C:\Users\bloor\OneDrive - Danmarks Tekniske Universitet\Study1\software\eeglab2023.0\plugins\dipfit\standard_BEM\elec\standard_1005.elc','forcelocs',[],'settype',{'','EEG'});
EEG = pop_reref( EEG, []);

%% visual rejection
pop_eegplot( EEG, 1, 1, 1); %set scale to 50, set time range to 50

bad_chan = input("Input bad channels to interpolate using cell array fx: {'Fz'}\n");
try
    EEG = pop_interp(EEG, find(ismember(chan_list, bad_chan)==1), 'spherical');
catch
    disp("No channels to interpolate!")
end

pop_saveset(EEG,'filename',char(strcat(ID,'_merged.set')),'filepath',char(append(root,filesep,ID)))
