# Supplementary material for: Visual Speech Reduces Cognitive Effort as Measured by EEG Theta Power and Pupil Dilation
Source: eNeuro. 2025 Nov 6;12(11):ENEURO.0288-25.2025. doi: 10.1523/ENEURO.0288-25.2025 (PMC12604548; doi:10.1523/ENEURO.0288-25.2025)
Supplement: Data 1 — GitHub link (https://github.com/brianman515/PhD-Study1) contains all files used for the preprocessing of behavioral, EEG, and pupillometry recordings. All analysis scripts are contained within tools/, which are further divided into the behave/, eeg/, and pupil/ subfolders respectively. cofig/ contains the necessary configuration files that support the analysis. tools/stats.Rmd is the statistical analysis script that produced and evaluated all statistical models mentioned in the manuscript. Download Data 1, ZIP file. [file eneuro-12-ENEURO.0288-25.2025-s001.zip › PhD-Study1-main/tools/eeg/Data_preprocess_III.m]

clear
clc
addpath 'C:\Users\bloor\OneDrive - Danmarks Tekniske Universitet\Study1\software\eeglab2023.0'
eeglab;
ID = "0001";
root = 'E:\data\eeg';
EEG = pop_loadset('filename',char(strcat(ID,'_merged.set')),'filepath',char(append(root,filesep,ID)));
EEG = eeg_checkset( EEG );
% EEG = pop_select( EEG, 'nochannel',{'EXG1','EXG2'});

interval = {'speech', 'retention'};
interval = interval{1};
%% Epoching
EEG.event(find(strcmp({EEG.event.type},'boundary'))) = [];
EEG.event(find(strcmp({EEG.event.type},'256'))) = [];

[EEG.event(find(strcmp({EEG.event.type},'255'))).type] = deal('start');
[EEG.event(find(strcmp({EEG.event.type},'511'))).type] = deal('start');
[EEG.event(find(strcmp({EEG.event.type},'condition 32'))).type] = deal('end');
[EEG.event(find(strcmp({EEG.event.type},'288'))).type] = deal('end');

%check for alternating starts and ends
alt = {'start', 'end'};
for rr = 1:size(EEG.event,2)
    if mod(rr,2) == 0
        curr_alt = alt{2};
    else
        curr_alt = alt{1};
    end
    if strcmpi(EEG.event(rr).type,curr_alt) ~= 1
        disp(['Error in row: ' num2str(rr) ' check to see if fine'])
        break
    end
end

EEG.event(find(strcmp({EEG.event.type},'end'))) = [];

EEG.event(find(strcmp({EEG.event.type},'start')))


if strcmpi(interval,'speech')
    % EEG.event = EEG.event(1:2:end); %only epoch start triggers
    EEG = pop_epoch( EEG,{'start'}, [0         8], 'newname', 'Merged datasets resampled epochs', 'epochinfo', 'yes'); %speech interval

else
    EEG_baseline = pop_epoch( EEG,{"start"}, [0  2], 'newname', 'Merged datasets resampled epochs', 'epochinfo', 'yes'); %baseline interval
    EEG_retention = pop_epoch( EEG, {"end"}, [-2  0], 'newname', 'Merged datasets resampled epochs', 'epochinfo', 'yes');
    EEG_retention.times = EEG_retention.times(1:EEG_retention.pnts);
    EEG_baseline = eeg_checkset( EEG_baseline, 'eventconsistency');
    EEG_retention = eeg_checkset( EEG_retention, 'eventconsistency');
end

%remove training by selecting final 270 trials
% EEG.event = EEG.event(:,end-269:end);
% EEG.data = EEG.data(:,:,end-269:end);


%% inspect EEG time series and remove trials
%if there are 271 trials, very likely due to extra trial error first trial
%after break (remove 121 and check visit notes)
% add [1 2 3 4 5 6 7 8 9] into bad trials to remove training
if strcmpi(interval,'speech')
    
    pop_eegplot(EEG,1,1,1);
    bad_trials = input("Input bad trials (ONLY NOISY DATA) remove using vector fx. [1]: \n Remember to remove the training!\n"); %this removes from df table
    save(fullfile(root,ID,"badtrial.mat"),"bad_trials");
    extra_trials = input("Input extra trials from restarting etc. remove using vector fx. [1]: \n"); %this only removes extra trials without influencing the df table
    save(fullfile(root,ID,"extratrials.mat"),"extra_trials");

    EEG = pop_rejepoch( EEG, union(bad_trials,extra_trials) ,0); 
    
elseif strcmpi(interval,'retention')
    pop_eegplot( EEG_baseline, 1, 1, 1);
    bad_trials_baseline = input("Input bad trials remove using vector fx. [1]: \n");
    pop_eegplot( EEG_retention, 1, 1, 1);
    bad_trials_retention = input("Input bad trials remove using vector fx. [1]: \n");
    
    % combine lists of trials to reject for both baseline and retention
    bad_trials = union(bad_trials_baseline,bad_trials_retention);
    save(fullfile(root,ID,"badtrial_retention.mat"),"bad_trials");

    % REMOVE EPOCHS
    EEG_baseline = pop_rejepoch( EEG_baseline, bad_trials ,0); 
    EEG_retention = pop_rejepoch( EEG_retention, bad_trials,0);
end

%% run ICA
if strcmpi(interval,'speech')
    ICA = pop_runica(EEG,'icatype','runica','extended',1,'concatenate','on','reorder','on');
    pop_saveset(ICA,'filename',char(strcat(ID,'_ICA.set')),'filepath',char(append(root,filesep,ID)))
else
    ICA_baseline = pop_runica(EEG_baseline,'icatype','runica','extended',1,'concatenate','on','reorder','on');
    ICA_retention = pop_runica(EEG_retention,'icatype','runica','extended',1,'concatenate','on','reorder','on');
    pop_saveset(ICA_baseline,'filename',char(strcat(ID,'_ICA_baseline.set')),'filepath',char(append(root,filesep,ID)))
    pop_saveset(ICA_retention,'filename',char(strcat(ID,'_ICA_retention.set')),'filepath',char(append(root,filesep,ID)))
end

%% Now run eeglab to reject the components, save the file as _cleaned.set


if strcmpi(interval,'speech')
    pop_selectcomps(ICA, [1:10]);
    for compi = 1:10
        pop_prop(ICA ,0, compi, 0, { 'freqrange' [2 30] })
    end
    components_rejected = input("Enter index of rejected components as [x]:\n");
    save(fullfile(root,ID,"badcomp.mat"),"components_rejected");
    
    % EEG = pop_rejepoch( ICA, bad_trials ,0); %[41 112 113 154 158 173 194]
    EEG = pop_subcomp(ICA, components_rejected, 0);
    EEG = eeg_checkset(EEG);
elseif strcmpi(interval,'retention')

    ICA_baseline = pop_loadset('filename',char(strcat(ID,'_ICA_baseline.set')),'filepath',char(append(root,filesep,ID)));
    ICA_retention = pop_loadset('filename',char(strcat(ID,'_ICA_retention.set')),'filepath',char(append(root,filesep,ID)));
    
    %baseline components
    pop_selectcomps(ICA_baseline, [1:10]);
    for compi = 1:10
        pop_prop(ICA_baseline ,0, compi, 0, { 'freqrange' [2 30] })
    end
    components_rejected = input("Enter index of rejected components as [x]:\n");
    save(fullfile(root,ID,"badcomp_baseline.mat"),"components_rejected");
    EEG_baseline = pop_subcomp(ICA_baseline, components_rejected, 0);
    EEG_baseline = eeg_checkset(EEG_baseline);
    close all

    %retention components
    pop_selectcomps(ICA_retention, [1:10]);
    for compi = 1:10
        pop_prop(ICA_retention ,0, compi, 0, { 'freqrange' [2 30] })
    end
    components_rejected = input("Enter index of rejected components as [x]:\n");
    save(fullfile(root,ID,"badcomp_retention.mat"),"components_rejected");
    EEG_retention = pop_subcomp(ICA_retention, components_rejected, 0);
    EEG_retention = eeg_checkset(EEG_retention);
    close all
end
%% Create new EEG_full struct to combine all trials and declare properties for conversion to FieldTrip
%Convert and save
if strcmpi(interval,'speech')
    EEG.event = [];EEG.epoch = [];
    eeg = eeglab2fieldtrip(EEG,'raw');
    pop_saveset(EEG,'filename',char(strcat(ID,'_cleaned.set')),'filepath',char(append(root,filesep,ID)))
else
    EEG_baseline.event = [];EEG_baseline.epoch=[];
    EEG_retention.event = [];EEG_retention.epoch=[];
    pop_saveset(EEG_baseline,'filename',char(strcat(ID,'_cleaned_baseline.set')),'filepath',char(append(root,filesep,ID)))
    pop_saveset(EEG_retention,'filename',char(strcat(ID,'_cleaned_retention.set')),'filepath',char(append(root,filesep,ID)))
end
%% Define trials in FT

root = 'E:\data\';
df = readtable(fullfile(fileparts(root),"behav",char(strcat(ID,'_result.csv'))));
% df = df(end-269:end,:)

if strcmpi(interval,'speech')
    %remove bad trials before removing training
    root = 'E:\data\eeg';
    load(fullfile(root,ID,"badtrial.mat"));
    df(bad_trials,:) = [];
    
    EEG = pop_loadset('filename',char(strcat(ID,'_cleaned.set')),'filepath',char(append(root,filesep,ID)));
    EEG.event = [];EEG.epoch = [];
    eeg = eeglab2fieldtrip(EEG,'raw');
    
    %find idx of conditions
    %1 = AV; 2= A-only
    % 0 = V-only 1= 0dB; 2= -4dB; 3= -8dB; 4 = -12dB
    
    eeg.trialinfo = cell(1,size(eeg.trial,2));
    
    for idx = 1:size(eeg.trial,2)
        if df.modality(idx) == 1 & df.snr(idx) == 1
            eeg.trialinfo{idx} = 'AV_4dB';
        elseif df.modality(idx) == 1 & df.snr(idx) == 2
            eeg.trialinfo{idx} = 'AV_0dB';
        elseif df.modality(idx) == 1 & df.snr(idx) == 3
            eeg.trialinfo{idx} = 'AV_-4dB';
        elseif df.modality(idx) == 1 & df.snr(idx) == 4
            eeg.trialinfo{idx} = 'AV_-8dB';
        elseif df.modality(idx) == 0 & df.snr(idx) == 1
            eeg.trialinfo{idx} = 'A_4dB';
        elseif df.modality(idx) == 0 & df.snr(idx) == 2
            eeg.trialinfo{idx} = 'A_0dB';
        elseif df.modality(idx) == 0 & df.snr(idx) == 3
            eeg.trialinfo{idx} = 'A_-4dB';
        elseif df.modality(idx) == 0 & df.snr(idx) == 4
            eeg.trialinfo{idx} = 'A_-8dB';
        else
            eeg.trialinfo{idx} = 'V-only';
        end
    end    
    save(fullfile(root,ID,char(strcat(ID,'_FT.mat'))),"eeg");

elseif strcmpi(interval, 'retention')
    root = 'G:\data\eeg';
    load(fullfile(root,ID,"badtrial_retention.mat"));
    df(bad_trials,:) = [];

    EEG_baseline = pop_loadset('filename',char(strcat(ID,'_cleaned_baseline.set')),'filepath',char(append(root,filesep,ID)));
    EEG_baseline.event = [];EEG_baseline.epoch = [];
    eeg_baseline = eeglab2fieldtrip(EEG_baseline,'raw');

    EEG_retention = pop_loadset('filename',char(strcat(ID,'_cleaned_retention.set')),'filepath',char(append(root,filesep,ID)));
    EEG_retention.event = [];EEG_retention.epoch = [];
    eeg_retention = eeglab2fieldtrip(EEG_retention,'raw');

    %change baseline time to [-2 0]; change retention time to [0 2]
    baseline_time = eeg_retention.time{1,1};retention_time = eeg_baseline.time{1,1}; %timescales are swapped
    [eeg_baseline.time{:}] = deal(baseline_time);[eeg_retention.time{:}] = deal(retention_time);

    eeg=[];eeg{1}=eeg_baseline;eeg{2}=eeg_retention;
    for ii = 1:size(eeg,2)
        eeg{ii}.trialinfo = cell(1,size(eeg{ii}.trial,2));
        for idx = 1:size(eeg{ii}.trial,2)
            if df.modality(idx) == 1 & df.snr(idx) == 1
                eeg{ii}.trialinfo{idx} = 'AV_0dB';
            elseif df.modality(idx) == 1 & df.snr(idx) == 2
                eeg{ii}.trialinfo{idx} = 'AV_-4dB';
            elseif df.modality(idx) == 1 & df.snr(idx) == 3
                eeg{ii}.trialinfo{idx} = 'AV_-8dB';
            elseif df.modality(idx) == 1 & df.snr(idx) == 4
                eeg{ii}.trialinfo{idx} = 'AV_-12dB';
            elseif df.modality(idx) == 0 & df.snr(idx) == 1
                eeg{ii}.trialinfo{idx} = 'A_0dB';
            elseif df.modality(idx) == 0 & df.snr(idx) == 2
                eeg{ii}.trialinfo{idx} = 'A_-4dB';
            elseif df.modality(idx) == 0 & df.snr(idx) == 3
                eeg{ii}.trialinfo{idx} = 'A_-8dB';
            elseif df.modality(idx) == 0 & df.snr(idx) == 4
                eeg{ii}.trialinfo{idx} = 'A_-12dB';
            else
                eeg{ii}.trialinfo{idx} = 'V-only';
            end
        end
        save(fullfile(root,ID,char(strcat(ID,'_FT_retention.mat'))),"eeg");
    end
end

close all
