# Supplementary material for: Visual Speech Reduces Cognitive Effort as Measured by EEG Theta Power and Pupil Dilation
Source: eNeuro. 2025 Nov 6;12(11):ENEURO.0288-25.2025. doi: 10.1523/ENEURO.0288-25.2025 (PMC12604548; doi:10.1523/ENEURO.0288-25.2025)
Supplement: Data 1 — GitHub link (https://github.com/brianman515/PhD-Study1) contains all files used for the preprocessing of behavioral, EEG, and pupillometry recordings. All analysis scripts are contained within tools/, which are further divided into the behave/, eeg/, and pupil/ subfolders respectively. cofig/ contains the necessary configuration files that support the analysis. tools/stats.Rmd is the statistical analysis script that produced and evaluated all statistical models mentioned in the manuscript. Download Data 1, ZIP file. [file eneuro-12-ENEURO.0288-25.2025-s001.zip › PhD-Study1-main/tools/pupil/findcontigval.m]

function [BegEndIdx] = findcontigval(X,V)
%FINDCONTIGVAL returns the indices of start and endings of contiguous
%values of V in X.
%  Finds incidences of values V in X and returns indices of start (first columns)
% and ends of contiguous values. Also works for NaNs.  

% Make sure its a column vector
if size(X,2) > size(X,1)
    X = X'
end
% Make sure it is only one column
if size(X,2) > 1
   error('Pleae use a one-dimensional vector') 
end

% Find incidences of V in X
if isnan(V)
   VinX = isnan(X);
else
   VinX = X == V;
end

% Get change of values from 0 to 1 or vice versa
DiffVinX = [diff([0; VinX])];

% A start is an incidence where an incidence of V is preceded by a non-V
%(i.e. diff == 1). An end is an incidence where a V is followed by a 
%non-V (i,e., diff == -1.
BegEndIdx = [find(VinX & DiffVinX) find(VinX & [DiffVinX(2:end);-1] == -1)];

end
