# Supplementary material for: Visual Speech Reduces Cognitive Effort as Measured by EEG Theta Power and Pupil Dilation
Source: eNeuro. 2025 Nov 6;12(11):ENEURO.0288-25.2025. doi: 10.1523/ENEURO.0288-25.2025 (PMC12604548; doi:10.1523/ENEURO.0288-25.2025)
Supplement: Data 1 — GitHub link (https://github.com/brianman515/PhD-Study1) contains all files used for the preprocessing of behavioral, EEG, and pupillometry recordings. All analysis scripts are contained within tools/, which are further divided into the behave/, eeg/, and pupil/ subfolders respectively. cofig/ contains the necessary configuration files that support the analysis. tools/stats.Rmd is the statistical analysis script that produced and evaluated all statistical models mentioned in the manuscript. Download Data 1, ZIP file. [file eneuro-12-ENEURO.0288-25.2025-s001.zip › PhD-Study1-main/tools/pupil/plotmeansem_all.m]

function [MEAN,SEM,plt] = plotmeansem_all(X,Data,Color)
%PLOTMEANSEM plots the mean and standard error of the mean. The mean and 
% SEM will be calculated across the 2nd dimension, such that length(X) 
% should be the same as size(Data,1) 
% Inputs: 
%       X: X-axis, for example a timevector
%   	Data: the data with the dimension 
if length(X) ~= size(Data,1)
    error('Size of first Dimension in Data must match length of X')
end
if size(X,2) > size(X,1)
    X = X';
end

MEAN = mean(Data,2,'omitnan');
SEM = std(Data,[],2,"omitnan")/sqrt(size(Data,2));
%figure
hold on
plot(X,Data,'Color','black','handlevisibility','off','LineWidth',.00005,'MarkerSize',0.2); %comment for pupilfinal
fill([X; flipud(X)],[MEAN+SEM; flipud(MEAN-SEM)],'Red','Edgecolor','none','Facealpha',0.3,'handlevisibility','off') %comment for pupilfinal
plt = plot(X,MEAN,'Color','Red',"LineWidth",0.5) %comment for pupilfinal
%hold off

end
