# Supplementary material for: Visual Speech Reduces Cognitive Effort as Measured by EEG Theta Power and Pupil Dilation
Source: eNeuro. 2025 Nov 6;12(11):ENEURO.0288-25.2025. doi: 10.1523/ENEURO.0288-25.2025 (PMC12604548; doi:10.1523/ENEURO.0288-25.2025)
Supplement: Data 1 — GitHub link (https://github.com/brianman515/PhD-Study1) contains all files used for the preprocessing of behavioral, EEG, and pupillometry recordings. All analysis scripts are contained within tools/, which are further divided into the behave/, eeg/, and pupil/ subfolders respectively. cofig/ contains the necessary configuration files that support the analysis. tools/stats.Rmd is the statistical analysis script that produced and evaluated all statistical models mentioned in the manuscript. Download Data 1, ZIP file. [file eneuro-12-ENEURO.0288-25.2025-s001.zip › PhD-Study1-main/tools/pupil/preprocpupil.m]

function [Diameter,Metadata] = preprocpupil(RawDiameter,Param)
%PREPROCPUPIL preprocesses pupillometry data based on the parameters
%defined in Param. First, it sets values before and after NaNs to NaN in order to
%get rid of transient artifacts before and after blinks. Second, it linearly interpolates
%missing values. 
%
%   Inputs:
%       RawDiameter: One-dimensional vector with values and NaNs as missing
%       values
%       Param: Structure with some necessary parameters, for example: 
%           Param.Fs = 50; % [Hz]: Sampling rate of pupil data 
%           Param.RemoveBeforeAndAfter = [35 100]*1e-3; % [s]: Samples within the time ramge before and after NaNs will set NaNs as well
%           Param.MinLengthNaNRepair = 1; % [samples]: Drop values (i.e., change to NaN) before and after NaNs only for contiguous NaNs of at least __ samples. 
%   
%   Outputs: 
%       Diameter: Preprocessed Diameter
%       Metadata: Some information about missing data a.s.o
%           Metadata.IsnanRaw: logic vector of length RawDiameter with 1's at NaNs, 0's otherwise.
%           Metadata.IntactRaw: logic vector of length RawDiameter with 1's at values and 0's at NaNs.


% Make sure its a column vector
if size(RawDiameter,2) > size(RawDiameter,1)
    RawDiameter = RawDiameter';
end
% Make sure it is only one column
if size(RawDiameter,2) > 1
    error('Please use a one-dimensional vector')
end

L = length(RawDiameter); %Length

% Get some meta data
Metadata.Time = ((0:(L-1))/Param.Fs)'; % Create a time vector starting at 0
Metadata.IsnanRaw = isnan(RawDiameter); % Get missing samples
Metadata.IntactRaw = ~Metadata.IsnanRaw; % Get intact samples
Metadata.ContigNaN = findcontigval(RawDiameter,nan); % find contiguous NaNs (clusters).

LengthContigNaN = diff(Metadata.ContigNaN,1,2); % Get the length of each cluster.
RemoveContigNaN = Metadata.ContigNaN(find(LengthContigNaN >= Param.MinLengthNaNRepair),:); % Only consider clusters at least as long as defined

% Widen the window as defined
RemoveContigNaN(:,1) = RemoveContigNaN(:,1) - ceil(Param.RemoveBeforeAndAfter(1)*Param.Fs);
RemoveContigNaN(:,2) = RemoveContigNaN(:,2) + ceil(Param.RemoveBeforeAndAfter(2)*Param.Fs);

% Truncate indices to beginning and end of pupil diameter;
RemoveContigNaN = max(RemoveContigNaN,1);
RemoveContigNaN = min(RemoveContigNaN,length(RawDiameter));

% Set values to NaN
Diameter = RawDiameter;
Metadata.SetNaN = ~isnan(nan(size(Diameter)));
for idx = 1:size(RemoveContigNaN,1)
    Metadata.SetNaN(RemoveContigNaN(idx,1):RemoveContigNaN(idx,2)) = 1;
end

Diameter(Metadata.SetNaN) = nan;

% Collect missing values
Metadata.Isnan = isnan(Diameter);
Metadata.Intact = ~Metadata.Isnan;

if sum(Metadata.Intact) > 1
    % Interpolate
    Diameter(Metadata.Isnan) = interp1(Metadata.Time(Metadata.Intact),Diameter(Metadata.Intact),Metadata.Time(Metadata.Isnan));
    
    % Find persistent NaNs at the beginning (or end) of Diameter and replace
    % with first (or last) available value
    EdgeNaNs = findcontigval(Diameter,nan);
    
    % Check if it is at the beginning or end and choose value accordingly
    for idx = 1:size(EdgeNaNs,1)
        if EdgeNaNs(idx,1) == 1
            Diameter(EdgeNaNs(idx,1):EdgeNaNs(1,2)) = Diameter(EdgeNaNs(idx,2)+1);
        elseif EdgeNaNs(idx,2) == L
            Diameter(EdgeNaNs(idx,1):EdgeNaNs(idx,2)) = Diameter(EdgeNaNs(idx,1)-1);
        end
    end
else
    warning('No data left after removal of samples.')
end

end
