# Supplementary material for: Visual Speech Reduces Cognitive Effort as Measured by EEG Theta Power and Pupil Dilation
Source: eNeuro. 2025 Nov 6;12(11):ENEURO.0288-25.2025. doi: 10.1523/ENEURO.0288-25.2025 (PMC12604548; doi:10.1523/ENEURO.0288-25.2025)
Supplement: Data 1 — GitHub link (https://github.com/brianman515/PhD-Study1) contains all files used for the preprocessing of behavioral, EEG, and pupillometry recordings. All analysis scripts are contained within tools/, which are further divided into the behave/, eeg/, and pupil/ subfolders respectively. cofig/ contains the necessary configuration files that support the analysis. tools/stats.Rmd is the statistical analysis script that produced and evaluated all statistical models mentioned in the manuscript. Download Data 1, ZIP file. [file eneuro-12-ENEURO.0288-25.2025-s001.zip › PhD-Study1-main/tools/pupil/readtobiispectrumcsv.m]

function [Timestamps,Timestamps_dev,DiameterL,DiameterR,Annotation,ValidityL,ValidityR,Trigger, Gaze_X_Left, ...
    Gaze_Y_Left, Gaze_Val_Left, Gaze_X_Right, Gaze_Y_Right, Gaze_Val_Right] = readtobiispectrumcsv(TP,trial,root)
    %READINTOBIISPECTRUMCSV reads in tobii spectrum files as they come out of
    %the tobiispectrum recorder
    %   Detailed explanation goes here
    %root = "G:\data\pupil";
    fID = fopen(fullfile(root,TP,trial,string(dir(fullfile(root,TP,trial,'*.csv')).name)));
    format = '%s %s %s %s %s %s %s %s %s %s %s %s %s %s %s';
    header = textscan(fID, format, 1, 'Delimiter',',');
    format = '%u64 %u64 %f %u %f %u %f %f %f %u %f %f %f %u %s';
    Values = textscan(fID, format, 'Delimiter',',');
    fclose(fID);
    
    for ii = 1:size(header,2)
        if strcmp(header{ii},'Timestamps')
            Timestamps = double(Values{ii})/1e6;
            Timestamps = Timestamps - Timestamps(1);
        end
        if strcmp(header{ii},'Timestamps_dev')
            Timestamps_dev = double(Values{ii})/1e6;
            Timestamps_dev = Timestamps_dev - Timestamps_dev(1);
        end
        
        if strcmp(header{ii},'Diameter L')
            DiameterL = Values{ii};
        end
        if strcmp(header{ii},'Diameter R')
            DiameterR = Values{ii};
        end
        if strcmp(header{ii},'Trigger')
            Annotation = Values{ii};
        end
        if strcmp(header{ii},'Validity L')
            ValidityL = Values{ii};
        end
        if strcmp(header{ii},'Validity R')
            ValidityR = Values{ii};
        end
        if strcmp(header{ii}, 'Trigger')
            Trigger = Values{ii};
        end
        if strcmp(header{ii}, 'Gaze X Left')
            Gaze_X_Left = Values{ii};
        end
        if strcmp(header{ii}, 'Gaze Y Left')
            Gaze_Y_Left = Values{ii};
        end
        if strcmp(header{ii}, 'Gaze Val Left')
            Gaze_Val_Left = Values{ii};
        end
        if strcmp(header{ii}, 'Gaze X Right')
            Gaze_X_Right = Values{ii};
        end
        if strcmp(header{ii}, 'Gaze Y Right')
            Gaze_Y_Right = Values{ii};
        end
        if strcmp(header{ii}, 'Gaze Val Right')
            Gaze_Val_Right = Values{ii};
        end
    end
end
