# Supplementary material for: Visual Speech Reduces Cognitive Effort as Measured by EEG Theta Power and Pupil Dilation
Source: eNeuro. 2025 Nov 6;12(11):ENEURO.0288-25.2025. doi: 10.1523/ENEURO.0288-25.2025 (PMC12604548; doi:10.1523/ENEURO.0288-25.2025)
Supplement: Data 1 — GitHub link (https://github.com/brianman515/PhD-Study1) contains all files used for the preprocessing of behavioral, EEG, and pupillometry recordings. All analysis scripts are contained within tools/, which are further divided into the behave/, eeg/, and pupil/ subfolders respectively. cofig/ contains the necessary configuration files that support the analysis. tools/stats.Rmd is the statistical analysis script that produced and evaluated all statistical models mentioned in the manuscript. Download Data 1, ZIP file. [file eneuro-12-ENEURO.0288-25.2025-s001.zip › PhD-Study1-main/tools/pupil/run_pupil_all.m]

clear
clc

root = "F:\";
TP_list = dir(fullfile(root,"data","pupil"));TP_list = TP_list(3:end);
Fs = 1200;

select_mode = {'modality' 'snr' 'both'};
select_mode = select_mode{3};

select_epoch = {'baseline', 'speech', 'retention'};
select_epoch = select_epoch{2};

if ~exist("C:\Users\brmk\OneDrive - Danmarks Tekniske Universitet\Study1\results\pupil\data_agg.mat","file")
    disp("No data_agg file, creating new one...")
    data_agg = [];

    for idx = 1:size(TP_list,1)
        TP = TP_list(idx).name;
        disp("Running...")
        disp(TP)
        data_agg.TP{idx} = TP;
        if TP == "0023" %TP0023 has no clean data
            continue
        end
        [df_all, l_samples, conditions_list, Param] = runpupil_final(TP,select_mode,select_epoch);
        data_agg.data{idx} = df_all;
    end
    
    save("C:\Users\brmk\OneDrive - Danmarks Tekniske Universitet\Study1\results\pupil\data_agg.mat",'-v7.3');
    
else
    load("C:\Users\brmk\OneDrive - Danmarks Tekniske Universitet\Study1\results\pupil\data_agg.mat")
end

conditions_list = ["AV_0dB" "AV_-4dB" "AV_-8dB" "AV_-12dB" "A_0dB" "A_-4dB" "A_-8dB" "A_-12dB" "V_only"];
TP_list1 = TP_list;TP_list1(14) = [];%remove 0023
%% Grouping
stats = [];
stats.Conditions = conditions_list;
for icond = 1:size(conditions_list,2)
    temp_cond = cell(1,size(TP_list1,1));
    for idx = 1:size(TP_list,1)
        TP = TP_list(idx).name;
        disp("Running...")
        disp(TP)
        disp(conditions_list(icond))
        if TP == "0023" %TP0023 has no clean data
            continue
        end
        temp = data_agg.data{1,idx}.X{1,icond};
        temp_cond{1,idx} = temp;
    end
    temp_cond = temp_cond(~cellfun(@isempty,temp_cond));

    
    %[M, I] = cellfun(@(x) max(x,[],1), temp_cond, 'UniformOutput', false);
    for tp = 1:size(TP_list1,1) %remove PPDs which are 3x stds away from mean
        TP = TP_list1(tp).name;
        disp("Running...")
        disp(TP)
        disp(conditions_list(icond))
        if TP == "0023" %TP0023 has no clean data
            continue
        end
        if strcmpi(select_epoch,'speech') %Get PPD if speech
            [M{1,tp} I{1,tp}] = max(temp_cond{1,tp}(Param.Fs*2:Param.Fs*7,:),[],1);
        else
            [M{1,tp}] = mean(temp_cond{1,tp},1);
        end
        out_high = (M{1,tp} > mean(M{1,tp}) + 3*std(M{1,tp}));
        out_low = (M{1,tp} < mean(M{1,tp}) - 3*std(M{1,tp}));
        outlier = out_high + out_low;
        outlier_idx = find(outlier);
        if exist('I') %I only exists for PPD
            I{1,tp}(outlier_idx) = [];
        end
        M{1,tp}(outlier_idx) = [];
        
        %plotmeansem_all
        plt = figure(1)
        hold on
        plotmeansem_all(l_samples,temp_cond{1,tp},'black');
        %add mean curve with removed outliers
        MEAN = mean(temp_cond{1,tp}(:,find(~outlier)),2,'omitnan');
        SEM = std(temp_cond{1,tp}(:,find(~outlier)),[],2,"omitnan")...
            /sqrt(size(temp_cond{1,tp}(:,find(~outlier)),2));
        fill([l_samples'; flipud(l_samples')],[MEAN+SEM; flipud(MEAN-SEM)],'Blue','Edgecolor','none','Facealpha',0.3,'handlevisibility','off')
        plot(l_samples,MEAN,'Color','Blue',"LineWidth",0.5)
        if temp_cond{1,tp}(:,find(outlier))
            plot(l_samples,temp_cond{1,tp}(:,find(outlier)),'Color','green','handlevisibility','off','LineWidth',.00005,'MarkerSize',0.2);
        end
        title(string([TP,'_', conditions_list{icond} ,'.png']),Interpreter="none")
        if strcmpi(select_epoch,'speech')
            xline(2,'--r','start')
            xline(6,'--r','end')
        end
        hold off

%         exportgraphics(plt,fullfile('C:\Users\brmk\OneDrive - Danmarks Tekniske Universitet\Study1\results\pupil\images\TP', ...
%         TP,string([TP,'_', conditions_list{icond} ,'.png'])),'Resolution',600)
        clf
    end
    stats.ppd.val{1,icond} = cellfun(@(x) mean(x,2,"omitnan"),M,'UniformOutput',true);
    if exist('I')
        stats.ppd.latency{1,icond} = cellfun(@mean,I);
    end
end

%% Plot
%plotting parameters
M = rand(size(conditions_list,2), 5);                                       % Create Matrix
[Cu,~,Idx] = unique(M(:,5), 'stable');                              % Find Unique Elements Of Col #5, Return Index, Don’t Sort
cm = colormap(jet(max(Idx)));

avg_fig = figure;
set(gcf,'WindowState','maximized')
hold on

for condi = 1:size(conditions_list,2)
    temp_avg = cell(1,size(conditions_list,2));
    temp_avg{1,condi} = zeros([size(l_samples,2) 1]);
    for tp = 1:size(TP_list,1)
        if tp == 14
            continue
        end
        temp_avg{1,condi} = temp_avg{1,condi} + mean(data_agg.data{tp}.X{1,condi},2,"omitnan"); %interatively add traces from each tp
    end
    temp_avg{1,condi} = temp_avg{1,condi}/size(TP_list1,1);
    [~,~,plt] = plotmeansem_final(l_samples,temp_avg{1,condi},cmap(condi,:));
    %plotmeansem_all(l_samples,stats.Data{1,condi},cm(condi,:));
    legend(conditions_list(condi),Interpreter="none")
    if any(ismember(char(conditions_list(condi)),'only'))
        plt.LineStyle = ':';
    elseif any(ismember(char(conditions_list(condi)),'V'))
        plt.LineStyle = '-.';
    else
        plt.LineStyle = '-';
    end
end 


title(strcat('Average Pupil Traces - ',select_mode, '-',select_epoch))
legend(conditions_list(:),Interpreter="none")
xlabel('Time (s)')
ylabel('Diameter (mm)')
% if strcmp(select_epoch,'speech')
%     xline(2,'-r','Speech Start','HandleVisibility','off')
%     xline(6,'--r','end','HandleVisibility','off')
% end
patch([2 7 7 2], [-0.1 -0.1 .25 .25], [0.3 0.3 0.3], 'FaceAlpha', 0.3 , 'HandleVisibility', 'off')
hold off
map = {'#05445E','#189AB4','#75E6DA','#D4F1F4','#730D10','#E31B23','#E62D4F','#F28C9F', '#FFC325'};
cmap = validatecolor(map, "multiple")
colororder(cmap);

savefig('trend.fig','-v7.3')
% exportgraphics(avg_fig,fullfile('C:\Users\brmk\OneDrive - Danmarks Tekniske Universitet\Study1\results\pupil\images\',strcat(select_mode,'-',select_epoch,'.png')),"Resolution",600);
%% Statistics
ppd_mean = cellfun(@mean,stats.ppd.val);
if exist('I')
    ppd_latency = ceil(cellfun(@mean,stats.ppd.latency));
end
ppd_std = cellfun(@std,stats.ppd.val);

%create long table
df = cell(1,size(stats.Conditions,2));
for icond = 1:size(stats.Conditions,2)
    temp_val = stats.ppd.val{1,icond}';
    if exist('I')
        temp_latency = (ceil(stats.ppd.latency{1,icond})/Fs)';
    end
    TP_names = string({TP_list.name})';TP_names(strcmp(TP_names,"0023")) = [];
    cond = strsplit(string(stats.Conditions{1,icond}),"_");
    mod = cond(1);
    snr = cond(2);
    if strcmpi(snr,"only")
        snr= "NA";
    end
    mod_list = repmat(mod,size(TP_names,1),1);
    snr_list = repmat(snr,size(TP_names,1),1);
    if strcmpi(select_epoch,'speech')
        df{1,icond} = table(TP_names,mod_list,snr_list,temp_val,temp_latency,'VariableNames',{'TP','Modality','SNR','PPD_speech','Latency (s)'});
    else
        df{1,icond} = table(TP_names,mod_list,snr_list,temp_val,'VariableNames',{'TP','Modality','SNR','MPD (mm)'});
    end
end

df_full = vertcat(df{:});
%write to R
writetable(df_full,'C:\Users\Brian\OneDrive - Danmarks Tekniske Universitet\Study1\results\pupil\df_full.txt','Delimiter',';','WriteVariableNames',true)  

%% Gaze data analyses

% Get X0Y0 for averaged image
% Define the folder containing the images
folderPath = fullfile(root,"\Samsung_T5\PhD\Intelligibility\beg");

% Get a list of all image files in the folder
imageFiles = dir(fullfile(folderPath, '*.jpeg')); % Adjust the file extension as needed

% Initialize variables
totalImage = zeros(1080, 1920, 3); % Assuming all images have the same size
numImages = length(imageFiles);

% Loop through each image
for i = 1:numImages
    % Read the image
    imagePath = fullfile(folderPath, imageFiles(i).name);
    img = double(imread(imagePath));
    
    % Add the image to the total
    totalImage = totalImage + img;
end

% Calculate the average image
averageImage = uint8(totalImage / numImages);

% Display the average image
imshow(averageImage); % Convert back to uint8 for display
title('Average Image');

df_heatmap = [];
df_heatmap.Conditions = conditions_list;
df_heatmap.Data = cell(size(TP_list,1),1); 
for tp = 1:size(TP_list,1)
    if tp == 14
        continue
    end
    for icond = 1:size(conditions_list,2)
        temp_heatmap{1,tp}{1,icond} = zeros(1080,1920);
        temp_gaze_X = data_agg.data{1,tp}.GazeX{1,icond};
        temp_gaze_Y = data_agg.data{1,tp}.GazeY{1,icond};
        
        for triali = 1:size(temp_gaze_Y,2)
            for time = 2*Fs:6*Fs
                x_sample = temp_gaze_X(time,triali);
                y_sample = temp_gaze_Y(time,triali);
                temp_heatmap{1,tp}{1,icond}(y_sample,x_sample) = temp_heatmap{1,tp}{1,icond}(y_sample,x_sample) + 1; 
            end
        end

        temp_heatmap{1,tp}{1,icond} = temp_heatmap{1,tp}{1,icond}/size(temp_gaze_Y,2);
    end
end
temp_heatmap{1,14} = []; %remove TP 0023
temp_heatmap = temp_heatmap(~cellfun(@isempty,temp_heatmap));
% get averages
df_heatmap_avg = cell(1,size(conditions_list,2));
figure
for icond = 1:size(conditions_list,2)
    subplot(3,4,icond);
    cond_title = conditions_list{1,icond};
    df_heatmap_avg{1,icond} = zeros(1080,1920);
    for tp = 1:size(temp_heatmap,2)
        df_heatmap_avg{1,icond} = df_heatmap_avg{1,icond} + temp_heatmap{1,tp}{1,icond}; 
    end
    df_heatmap_avg{1,icond} = df_heatmap_avg{1,icond}/size(temp_heatmap,2);
    df_heatmap_avg{1,icond}(df_heatmap_avg{1,icond} == 0) = NaN;
%     imagesc(downsample(df_heatmap_avg{1,icond}',4),"AlphaData",~isnan(downsample(df_heatmap_avg{1,icond}',4)))
    hold on
    imagesc(df_heatmap_avg{1,icond},"AlphaData",~isnan(df_heatmap_avg{1,icond}));
%     heatmap(smoothdata(df_heatmap_avg{1,icond}'))

    hi = imshow(averageImage);
    hi.AlphaData = 0.2;
    title(cond_title, Interpreter="none")
    hold off
end


%% Masking and ROI

x0y0 = [];
x0y0.ROIs = {'EyeL', 'EyeR', 'Nose', 'Mouth'};
x0y0.coord{1} = [445 964]; % r = 40 EYEL
x0y0.coord{2} = [447 1105]; % r = 40 EYER
x0y0.coord{3} = [519 1037]; % r = 40 NOSE
x0y0.coord{4} = [607 1041]; % r = 40 MOUTH


% Define the size of the image and the radius of the circle
imageSize = [1080, 1920]; % Adjust this according to your image size
radius = 80; % Adjust this according to your desired circle radius

% Create a grid of points corresponding to the size of the image
[X, Y] = meshgrid(1:imageSize(2), 1:imageSize(1));


% Compute the distance of each point from the center of the circle
center = [x0y0.coord{4}(2) x0y0.coord{4}(1)];
distance = sqrt((X - center(1)).^2 + (Y - center(2)).^2);

% Set a threshold distance to determine which points fall within the circle
binaryMask = distance <= radius;

maskedImage = bsxfun(@times, uint8(averageImage), uint8(binaryMask));
imshow(maskedImage)

%Calculate gaze density in each ROI
df_roi = [];
df_roi.ROIs = x0y0.ROIs;
df_roi.Conditions = conditions_list;
figure
for roi = 1:size(x0y0.ROIs,2)
    roi_title = x0y0.ROIs{1,roi};
    % Compute the distance of each point from the center of the circle
    center = [x0y0.coord{1,roi}(2) x0y0.coord{1,roi}(1)];
    distance = sqrt((X - center(1)).^2 + (Y - center(2)).^2);
    % Set a threshold distance to determine which points fall within the circle
    binaryMask = distance <= radius;
    subplot(2,2,roi)
    title(x0y0.ROIs{roi})
    imshow(uint8(binaryMask) .* averageImage)
    for tp = 1:size(temp_heatmap,2)
%         figure;
        for icond = 1:size(conditions_list,2)
%             subplot(3,4,icond)
%             sgtitle(TP_list1(tp).name)
%             title(conditions_list(icond))
            df_roi.Data{1,roi}{1,icond}{1,tp} = temp_heatmap{1,tp}{1,icond}.*binaryMask;
            df_roi.Data{1,roi}{1,icond}{1,tp}(df_roi.Data{1,roi}{1,icond}{1,tp} == 0) = NaN;
            df_roi.Density{1,roi}{1,icond}{1,tp} = sum(temp_heatmap{1,tp}{1,icond}.*binaryMask,"all");
%             hold on
%             imagesc(df_roi.Data{1,roi}{1,icond}{1,tp},"AlphaData",~isnan(df_heatmap_avg{1,icond}));
%             hi = imshow(averageImage);
%             hi.AlphaData = 0.2;
%             hold off
        end
    end
end

figure;
for roi = 1:size(x0y0.ROIs,2)
    subplot(2,2,roi)
    roi_title = x0y0.ROIs{roi};
    bar(categorical(conditions_list,conditions_list),cellfun(@sum,df_roi.Density{1,roi}))
    title(roi_title)
    ylabel("Count")
    xlabel("Condition")
end

% 
% maskedgaze = temp_heatmap{1,tp}{1,icond}.*binaryMask;
% hi = imshow(maskedgaze')
% 
% 
% 
% % Display the binary circular mask
% imshow(binaryMask');
% title('Binary Circular Mask');
% 
% bg_gray = double(rgb2gray(bg))';
% for col = 1:size(bg,3)
%     maskedMatrix(:,:,col) = double(bg(:,:,col)) .* binaryMask';
% end
% imshow(maskedMatrix)
