# Supplementary material for: Visual Speech Reduces Cognitive Effort as Measured by EEG Theta Power and Pupil Dilation
Source: eNeuro. 2025 Nov 6;12(11):ENEURO.0288-25.2025. doi: 10.1523/ENEURO.0288-25.2025 (PMC12604548; doi:10.1523/ENEURO.0288-25.2025)
Supplement: Data 1 — GitHub link (https://github.com/brianman515/PhD-Study1) contains all files used for the preprocessing of behavioral, EEG, and pupillometry recordings. All analysis scripts are contained within tools/, which are further divided into the behave/, eeg/, and pupil/ subfolders respectively. cofig/ contains the necessary configuration files that support the analysis. tools/stats.Rmd is the statistical analysis script that produced and evaluated all statistical models mentioned in the manuscript. Download Data 1, ZIP file. [file eneuro-12-ENEURO.0288-25.2025-s001.zip › PhD-Study1-main/tools/pupil/runpupil_final.m]

function [df_all, l_samples, conditions_list, Param] = runpupil_final(TP, select_mode, select_epoch)

%% Get file list
root = "F:\";
TP_list = dir(fullfile(root,"data","pupil"));TP_list = TP_list(3:end);
files = dir(fullfile(root,"data","pupil",TP,'**','*.csv'));
behav = readtable(fullfile(root,"data","behav",strcat(TP,"_result.csv")));
file_list = cell(size(files,1),1); %cell(size(files,1),1);
for ii = 1:size(files,1)
    file_list{ii} = fullfile(files(ii).folder,files(ii).name);
end
file_list = file_list(find(~cellfun(@isempty,file_list')));

% select_mode = {'modality' 'snr' 'both'};
% select_mode = select_mode{3};
% 
% select_epoch = {'baseline', 'speech', 'retention'};
% select_epoch = select_epoch{2};

disp("========================================================")
disp("Computing: ")
disp(select_mode)
disp("Period: ")
disp(select_epoch);
disp("=========================================================")
%% Prepocessing and cleaning Parameters
% Cleaning
Param.Range = [.01 .99]; % e.g. [mm] or quantile: Set values outside this range to NaN
Param.RangeQuantile = true; %If true, Range is interpreted as quantile and should be between 0 and 1.
Param.DiffThresh = .99; % [mm] or [Pixels]: If the difference from one sample to the next sample exceeds this thereshold, both samples will be set to NaN.
Param.DiffQuantile = true; % If true, DiffThresh is interpreted as quantile and should be between 0 and 1.

% Preprocessing
Param.Fs = 1200; % [Hz]: Sampling rate of pupil data
Param.RemoveBeforeAndAfter = [35 100]*1e-3; % [s]: Samples within the time ramge before and after NaNs will set NaNs as well
Param.MinLengthNaNRepair = 10; % [samples]: Drop values (i.e., change to NaN) before and after NaNs only for contiguous NaNs of at least __ samples.
Param.LPWinSize = 1; % [s]: Window size of hamming-window for low-pass filtering

% Prepare low-pass window
LPWindow = hamming(round(Param.LPWinSize*Param.Fs));
LPWindow = LPWindow/sum(LPWindow);

%catch trials that have too many NaNs
remove_trials = zeros(size(file_list,1),1);
remove_trials_GazeX = zeros(size(file_list,1),1);
remove_trials_GazeY = zeros(size(file_list,1),1);
%% Get through files

df = cell(size(file_list,1),1);
for triali = 10:size(files,1) %start from trial 10 after training
    temp_folder = strsplit(files(triali).folder,'\');temp_folder_trial = temp_folder{end};
    [Timestamps,Timestamps_dev,DiameterL,DiameterR,Annotation,ValidityL,ValidityR,Trigger, Gaze_X_Left, ...
        Gaze_Y_Left, Gaze_Val_Left, Gaze_X_Right, Gaze_Y_Right, Gaze_Val_Right] = readtobiispectrumcsv(TP,temp_folder_trial,fullfile(root,"data","pupil"));
    Trigger_idx= find(strcmp(Trigger, 'Start'));

    % Select portion of recording according to select_epoch
    switch select_epoch
        case 'baseline'
            RawDiameter = (DiameterR(Trigger_idx:Trigger_idx+2*Param.Fs) + DiameterL(Trigger_idx:Trigger_idx+2*Param.Fs))/2;
        case 'speech'
            RawDiameter = ((DiameterR(Trigger_idx:end) + DiameterL(Trigger_idx:end)))/2;
            
            RawGazeX_R = Gaze_X_Right(Trigger_idx:end);
            RawGazeY_R = Gaze_Y_Right(Trigger_idx:end);
            RawGazeX_L = Gaze_X_Left(Trigger_idx:end);
            RawGazeY_L = Gaze_Y_Left(Trigger_idx:end);
            RawGazeX = (RawGazeX_R + RawGazeX_L)/2;
            RawGazeY = (RawGazeY_R + RawGazeY_L)/2;
        case 'retention'
            RawDiameter = ((DiameterR(Trigger_idx:end) + DiameterL(Trigger_idx:end)))/2;
            %BasDiameter = (DiameterR(Trigger_idx:Trigger_idx+2*Param.Fs) + DiameterL(Trigger_idx:Trigger_idx+2*Param.Fs))/2;
            
    end

    if sum(isnan(RawDiameter))/size(RawDiameter,1) > .3 %detect NaN trials over 30%
        disp("trial has over 30% NaNs:")
        disp(triali)
        remove_trials(triali) = 1;
    end

    % Gaze Data - Remove trials that have over 30% NaN and combine to
    % single vector
    if sum(isnan(RawGazeX))/size(RawGazeX,1) > .3
        disp("GazeX - trial has over 30% NaNs:")
        disp(triali)
        remove_trials_GazeX(triali) = 1;
    end

    if sum(isnan(RawGazeY))/size(RawGazeY,1) > .3
        disp("GazeY - trial has over 30% NaNs:")
        disp(triali)
        remove_trials_GazeY(triali) = 1;
    end
    if exist("remove_trials_GazeX","var") && exist("remove_trials_GazeY","var")
        remove_trials_Gaze = remove_trials_GazeX + remove_trials_GazeY;
    elseif exist("remove_trials_GazeX","var")
        remove_trials_Gaze = remove_trials_GazeX;
    elseif exist("remove_trials_GazeY","var")
        remove_trials_Gaze = remove_trials_GazeY;
    end

    % Convert Raw Gaze to pixels
    GazeX = round(1920*RawGazeX);
    GazeY = round(1080*RawGazeY);
   % set to NaN if out of bounds
    xceedX = GazeX > 1920; 
    xceedY = GazeY > 1080;
    GazeX(xceedX) = NaN;GazeY(xceedY) = NaN;


    try
        CleanedGazeX = fillmissing(GazeX,"nearest");
        CleanedGazeY = fillmissing(GazeY,"nearest");
    catch
        remove_trials_Gaze(triali) = 1;
        fprintf(strcat('Gaze: Too many NaNs in trial: ',string(triali), '. Will remove trial from average.\n'));
        CleanedGazeX = zeros(size(GazeX,1),1);
        CleanedGazeY = zeros(size(GazeY,1),1);
    end


    df{triali}.GazeX = CleanedGazeX;df{triali}.GazeY = CleanedGazeY;


    % Set values to nan
    try
        [CleanedDiameter, Metadata_Cleaning] = setnan(RawDiameter,Param);
    catch
        remove_trials(triali) = 1;
        fprintf(strcat('Too many NaNs in trial: ',string(triali), '. Will remove trial from average.\n'));
        CleanedDiameter = zeros(size(RawDiameter,1),1);
    end
    % Preprocessing
    [RepairedDiameter,Metadata] = preprocpupil(CleanedDiameter,Param);
    LP_Diameter= conv(RepairedDiameter,LPWindow,'same');

    df{triali}.RawDiameter = RawDiameter;
    df{triali}.CleanedDiameter = CleanedDiameter;

    df{triali}.RepairedDiameter = RepairedDiameter;
    
    if strcmpi(select_epoch,'speech') == 1
        Baseline = mean(RepairedDiameter(1:Param.Fs*2));
        df{triali}.RepairedDiameter_BaselineCorrected = RepairedDiameter - Baseline;
    elseif strcmpi(select_epoch,'retention') == 1
        Baseline = mean(RepairedDiameter(1:Param.Fs*2));
        RepairedDiameter = RepairedDiameter(end-Param.Fs*2:end); %recreate RepairedDiameter as new shorter length is needed below
        df{triali}.RepairedDiameter = RepairedDiameter - Baseline;
    end

    df{triali}.LP_Diameter = LP_Diameter;
end

%remove trials manually
% remove_manual = input("Remove trials: [x,y,z]\n");
%remove_trials(remove_manual) = 1;
if TP == "0011"
    remove_trials(129) = 1;
end
%remove NaN Diameter trials
if ismember(1,remove_trials)
    behav(find(remove_trials),:) = [];
    df(find(remove_trials),:) = [];
    disp('removed trials:')
    disp(find(remove_trials))
end

%remove training from behav and df
behav = behav(10:end,:);
df = df(~cellfun(@isempty,df));
%% Plot single trial
%plotpreproc(RawDiameter,CleanedDiameter,LP_Diameter,RepairedDiameter,Metadata_Cleaning,Metadata)

%% Divide Conditions and Arrange Struct
df_all = [];
df_all.Conditions = ["AV_0dB" "AV_-4dB" "AV_-8dB" "AV_-12dB" "A_0dB" "A_-4dB" "A_-8dB" "A_-12dB" "V_only"];
df_all.Data = cell(1,9);
df_all.Data{1} = df(find(behav.modality == 1 & behav.snr == 1));
df_all.Data{2} = df(find(behav.modality == 1 & behav.snr == 2));
df_all.Data{3} = df(find(behav.modality == 1 & behav.snr == 3));
df_all.Data{4} = df(find(behav.modality == 1 & behav.snr == 4));
df_all.Data{5} = df(find(behav.modality == 0 & behav.snr == 1));
df_all.Data{6} = df(find(behav.modality == 0 & behav.snr == 2));
df_all.Data{7} = df(find(behav.modality == 0 & behav.snr == 3));
df_all.Data{8} = df(find(behav.modality == 0 & behav.snr == 4));
df_all.Data{9} = df(find(behav.modality == 1 & behav.snr == 0));

%Pad all trials to 10 seconds time frame 
if strcmpi(select_epoch,'speech')
    l_samples = linspace(0,10,Param.Fs*10);
    for condi = 1:size(df_all.Data,2)
        df_all.X{condi} = zeros(length(l_samples),size(df_all.Data{1,condi},1));
        for triali = 1:size(df_all.Data{1,condi},1)
            last_value = df_all.Data{1,condi}{triali,1}.RepairedDiameter_BaselineCorrected(end);
            PaddedDiameter = repmat(last_value,size(l_samples,2),1);
            PaddedDiameter(1:length(df_all.Data{1,condi}{triali,1}.RepairedDiameter_BaselineCorrected)) = df_all.Data{1,condi}{triali,1}.RepairedDiameter_BaselineCorrected;
            df_all.Data{1,condi}{triali,1}.PaddedDiameter = PaddedDiameter;
            df_all.X{1,condi}(:,triali) = PaddedDiameter;

            last_value_GazeX = df_all.Data{1,condi}{triali,1}.GazeX(end);
            last_value_GazeY = df_all.Data{1,condi}{triali,1}.GazeY(end);
            PaddedGazeX = repmat(last_value_GazeX,size(l_samples,2),1);
            PaddedGazeY = repmat(last_value_GazeY,size(l_samples,2),1);
            PaddedGazeX(1:length(df_all.Data{1,condi}{triali,1}.GazeX)) = df_all.Data{1,condi}{triali,1}.GazeX;
            PaddedGazeY(1:length(df_all.Data{1,condi}{triali,1}.GazeY)) = df_all.Data{1,condi}{triali,1}.GazeY;
            df_all.Data{1,condi}{triali,1}.PaddedGazeX = PaddedGazeX;
            df_all.Data{1,condi}{triali,1}.PaddedGazeY = PaddedGazeY;
            df_all.GazeX{1,condi}(:,triali) = PaddedGazeX;
            df_all.GazeY{1,condi}(:,triali) = PaddedGazeY;

        end
        if any(df_all.GazeX{1,condi} > 1920,"all") || any(df_all.GazeY{1,condi} > 1080,"all")
            error(strcat("Out of bounds in TP: ", df_all.Conditions(condi), " TP: ", TP))
     
        end
    end
else
    l_samples = linspace(0, size(RepairedDiameter,1)/Param.Fs, Param.Fs*size(RepairedDiameter,1)/Param.Fs);
    for condi = 1:size(df_all.Data,2)
        for triali = 1:size(df_all.Data{1,condi},1)
            df_all.X{1,condi}(:,triali) = df_all.Data{1,condi}{triali,1}.RepairedDiameter;
        end
    end
end


%% plot
%plotting parameters
conditions_list = df_all.Conditions;
M = rand(size(df_all.Data,2), 5);                                       % Create Matrix
[Cu,~,Idx] = unique(M(:,5), 'stable');                              % Find Unique Elements Of Col #5, Return Index, Don’t Sort
cm = colormap(jet(max(Idx)));   

switch select_mode
    case 'modality'
        %create a df_mod to contain grouped data
        conditions_mod = ["AV" "A" "V"];
        df_mod.Conditions = cell(1,3);df_mod.X = cell(1,3);
        df_mod.X{1} = horzcat(df_all.X{1:4}); df_mod.Conditions{1} = conditions_mod(1);
        df_mod.X{2} = horzcat(df_all.X{5:8}); df_mod.Conditions{2} = conditions_mod(2);
        df_mod.X{3} = horzcat(df_all.X{9}); df_mod.Conditions{3} = conditions_mod(3);
        
        %plot
        cm = cm(round(linspace(1,size(cm,1),size(conditions_mod,2))),:);
        hold on
        for condi = 1:size(df_mod.X,2)
            [~,~,plt] = plotmeansem_final(l_samples,df_mod.X{1,condi},cm(condi,:));
            if any(ismember(char(conditions_mod(condi)),'V'))
                plt.LineStyle = '--';
            else
                plt.LineStyle = '-';
            end
        end
        title(strcat(TP,'-',upper(select_mode),'-',select_epoch))
        legend(conditions_mod(:),Interpreter="none")
        xlabel('Time (s)')
        ylabel('Diameter (mm)')
        if strcmpi(select_epoch,'speech')
            xline(2,'-r','Speech Start','HandleVisibility','off')
        end
        hold off
        

    case 'snr'
        %create a df_mod to contain grouped data
        conditions_snr = ["0dB" "-4dB" "-8dB" "-12dB" "none"];
        df_snr.Conditions = cell(1,5);df_snr.X = cell(1,5);
        df_snr.X{1} = horzcat(df_all.X{1},df_all.X{5}); df_snr.Conditions{1} = conditions_snr(1);
        df_snr.X{2} = horzcat(df_all.X{2},df_all.X{6}); df_snr.Conditions{2} = conditions_snr(2);
        df_snr.X{3} = horzcat(df_all.X{3},df_all.X{7}); df_snr.Conditions{3} = conditions_snr(3);
        df_snr.X{4} = horzcat(df_all.X{4},df_all.X{8}); df_snr.Conditions{4} = conditions_snr(4);
        df_snr.X{5} = df_all.X{9}; df_snr.Conditions{5} = conditions_snr(5);
        
        %plot
        cm = cm(round(linspace(1,size(cm,1),size(conditions_mod,2))),:);
        hold on
        for condi = 1:size(df_snr.X,2)
            plotmeansem_final(l_samples,df_snr.X{1,condi},cm(condi,:));
        end
        title(strcat(TP,'-',upper(select_mode),'-',select_epoch))
        legend(conditions_snr(:),Interpreter="none")
        xlabel('Time (s)')
        ylabel('Diameter (mm)')
        if strcmpi(select_epoch,'speech')
            xline(2,'-r','Speech Start','HandleVisibility','off')
        end
        hold off
        

    case 'both'
        figure;
        hold on
        for condi = 1:size(df_all.Data,2)
            [~,~,plt] = plotmeansem_final(l_samples,df_all.X{1,condi},cm(condi,:));
            legend(conditions_list(condi))
            if any(ismember(char(conditions_list(condi)),'only'))
                plt.LineStyle = ':';
            elseif any(ismember(char(conditions_list(condi)),'V'))
                plt.LineStyle = '-.';
            else
                plt.LineStyle = '-';
            end
        end 
        title(strcat(TP,'-',upper(select_mode),'-',select_epoch))
        legend(conditions_list(:),Interpreter="none")
        xlabel('Time (s)')
        ylabel('Diameter (mm)')
        if strcmpi(select_epoch,'speech')
            xline(2,'-r','Speech Start','HandleVisibility','off')
            xline(6,'-r','end','HandleVisibility','off')
        end
        hold off
        
end
% set(gcf,'WindowState','maximized')
% saveas(gcf,fullfile("C:\Users\brmk\OneDrive - Danmarks Tekniske Universitet\Study1\results\pupil\images",strcat(TP,".png")))
