# Supplementary material for: Visual Speech Reduces Cognitive Effort as Measured by EEG Theta Power and Pupil Dilation
Source: eNeuro. 2025 Nov 6;12(11):ENEURO.0288-25.2025. doi: 10.1523/ENEURO.0288-25.2025 (PMC12604548; doi:10.1523/ENEURO.0288-25.2025)
Supplement: Data 1 — GitHub link (https://github.com/brianman515/PhD-Study1) contains all files used for the preprocessing of behavioral, EEG, and pupillometry recordings. All analysis scripts are contained within tools/, which are further divided into the behave/, eeg/, and pupil/ subfolders respectively. cofig/ contains the necessary configuration files that support the analysis. tools/stats.Rmd is the statistical analysis script that produced and evaluated all statistical models mentioned in the manuscript. Download Data 1, ZIP file. [file eneuro-12-ENEURO.0288-25.2025-s001.zip › PhD-Study1-main/tools/pupil/setnan.m]

function [Diameter,Metadata] = setnan(RawDiameter,Param)
%SETTONAN sets values in RawDiameter to NaN based on criteria defined in the structure Param. 
%   Detailed explanation goes here
%
%   Inputs:
%       RawDiameter: One-dimensional vector with values and NaNs as missing
%       values
%       Param: Structure with some necessary parameters, for example: 
%           Param.Range = .1 1; % [mm] or [Pixels]: Set values outside this range to NaN
%           Param.RangeQuantile = true; If true, Range is interpreted as
%           quantile and should be between 0 and 1.
%           Param.DiffThresh = 0.9; % [mm] or [Pixels]: If the difference
%           from one sample to the next sample exceeds this thereshold, both samples
%           will be set to NaN.
%           Param.DiffQuantile = true; If true, DiffThresh is interpreted
%           as quantile and should be between 0 and 1.
%   Outputs: 
%       Diameter: NaN'ed Diameter
%       Metadata: Some information about missing data a.s.o

% Make sure its a column vector
if size(RawDiameter,2) > size(RawDiameter,1)
    RawDiameter = RawDiameter';
end
% Make sure it is only one column
if size(RawDiameter,2) > 1
    error('Please use a one-dimensional vector')
end
% Make sure Range is [min max]
if Param.Range(1) >= Param.Range(2) || length(Param.Range) ~= 2 
    error('Please provide a range vector with two elements and Range(1) < Range(2)')
end

Metadata.IsnanRaw = isnan(RawDiameter); % Get missing samples

if ~Param.RangeQuantile
    Metadata.Range = Param.Range;
elseif Param.RangeQuantile
    SortDiameter = sort(RawDiameter(~isnan(RawDiameter)));
    Metadata.Range = SortDiameter(round(Param.Range*length(SortDiameter)));
end
Metadata.SetNaNRange = RawDiameter < Metadata.Range(1)| RawDiameter > Metadata.Range(2);

Diff = abs(diff(RawDiameter));
if ~Param.DiffQuantile
    Metadata.DiffThresh = Param.DiffThresh;
elseif Param.DiffQuantile
    SortDiff = sort(Diff(~isnan(Diff)));
    Metadata.DiffThresh = SortDiff(round(Param.DiffThresh*length(SortDiff)));
end
Metadata.SetNaNDiff = [Diff > Metadata.DiffThresh | [0; Diff(1:(end-1))] > Metadata.DiffThresh; 0];

Metadata.SetNaN = Metadata.SetNaNRange | Metadata.SetNaNDiff;
RawDiameter(Metadata.SetNaN) = nan;
Diameter = RawDiameter;

end
