# Supplementary material for: Visual Speech Reduces Cognitive Effort as Measured by EEG Theta Power and Pupil Dilation
Source: eNeuro. 2025 Nov 6;12(11):ENEURO.0288-25.2025. doi: 10.1523/ENEURO.0288-25.2025 (PMC12604548; doi:10.1523/ENEURO.0288-25.2025)
Supplement: Data 1 — GitHub link (https://github.com/brianman515/PhD-Study1) contains all files used for the preprocessing of behavioral, EEG, and pupillometry recordings. All analysis scripts are contained within tools/, which are further divided into the behave/, eeg/, and pupil/ subfolders respectively. cofig/ contains the necessary configuration files that support the analysis. tools/stats.Rmd is the statistical analysis script that produced and evaluated all statistical models mentioned in the manuscript. Download Data 1, ZIP file. [file eneuro-12-ENEURO.0288-25.2025-s001.zip › PhD-Study1-main/tools/stats.Rmd]

---
title: "stats.rmd"
output: html_notebook
editor_options: 
  chunk_output_type: console
---
```{r}
library(tidyverse)
library(patchwork)
library(lme4)
library(lmerTest)
library(emmeans)
library(gridExtra)
library(ggpubr)
library(influence.ME)
library(ggthemes)
library(mgcv)
library(car)
library(ggtext)
library(extrafont) 
font_import(pattern = "Times", prompt = FALSE)
loadfonts(device = "win")
```

Step 1 - Load the data in and change variable types
```{r}
df_all<- read_delim("C:/Users//brmk/OneDrive - Danmarks Tekniske Universitet/Study1/results/df_pupil_behav.txt", 
                                 delim = ";", escape_double = FALSE, trim_ws = TRUE)
df_all[df_all == "nan"] <- NA
#df_roi <- read_delim("C:/Users/brmk/OneDrive - Danmarks Tekniske Universitet/Study1/results/df_roi_all_new_roi.txt", 
#    delim = "\t", escape_double = FALSE, 
#    trim_ws = TRUE)
df_scalp <- read_delim("C:/Users/brmk/OneDrive - Danmarks Tekniske Universitet/Study1/results/eeg/df_roi_all_scalp_midtheta.txt", 
                    delim = ";", escape_double = FALSE, trim_ws = TRUE)

df_all$SNR <- as_factor(df_all$SNR)
df_all$Modality <- as_factor(df_all$Modality)
df_all$TP <- as_factor((df_all$TP))
par(mfrow = c(1, 1))
df <- merge(df_all, df_scalp)
df$Modality <- factor(df$Modality, levels = c("A", "AV", "V"))
df$SNR <- factor(df$SNR, levels = c("-12dB", "-8dB", "-4dB", "0dB"))
df <- df %>%
  mutate(Modality  = case_when(
    Modality == "AV" ~ "AV",
    Modality == "A" ~ "AO",
    Modality == "V" ~ "VO",
    TRUE ~ Modality  # This line is optional and handles any other categories without change
  ))

df$SNRc <- as.numeric(str_extract(df$SNR,"\\-*\\d+\\.*\\d*"))
df$SNRc <- df$SNRc - mean(df$SNRc,na.rm=TRUE) #mean is -6
df$Prob <- logit(df$Score)

df$SNR <- factor(df$SNR, levels = c("-12dB", "-8dB", "-4dB", "0dB"))


df$frontalmidTheta_z <- scale(df$frontalmidTheta)
df$PPD_speech_z <- scale(df$PPD_speech)
df$Score_z <- scale(df$Score)


ggplot(df, aes(x = frontalmidTheta)) +
  geom_histogram(binwidth = 0.1, fill = "skyblue", color = "black") +
  labs(title = "Histogram",
       x = "x",
       y = "Frequency") +
  theme_classic()

```


Step 2 - Select Response Variable of Interest and make some basic plots
```{r}
var <- 'Score' #SELECT Y VARIABLE

if (var == 'PPD_speech'){
  df <- df %>% filter(TP != "0023")
  factor(df$TP)
}

#Remove Outliers - not used
Q <- quantile(df[[var]], probs=c(.25, .75), na.rm = FALSE)
iqr <- IQR(df[[var]])
up <-  Q[2]+1.5*iqr # Upper Range  
low<- Q[1]-1.5*iqr # Lower Range
df <- subset(df, df[[var]] > (Q[1] - 1.5*iqr) & 
               df[[var]] < (Q[2]+1.5*iqr))

boxplt1 <- df %>% ggplot(aes(x = SNR, y = df[[var]], fill = Modality)) +  
  geom_boxplot(outlier.colour="red", outlier.shape=8, outlier.size=1) +
  geom_point(aes(fill=Modality),size = 2, shape = 21, position = position_jitterdodge()) + ylab(var) + ggtitle(var) + scale_fill_manual(values = c("#F7444E","#78BCC4", "#00243E"))
boxplt1


df3 <- df %>% group_by(Modality,SNR) %>% summarise(mean=mean(PPD_speech,na.rm=TRUE),sd=sd(PPD_speech,na.rm=TRUE),SEM=sd(PPD_speech,na.rm=TRUE)/sqrt(length(unique(df$TP))))
df3
p<- ggplot(df3, aes(x=SNR, y= mean, fill=Modality)) + 
  geom_bar(stat="identity", 
           position=position_dodge(),size = 1, color = "black") +
  geom_errorbar(aes(ymin=mean-SEM, ymax=mean+SEM), width=.4,
                 position=position_dodge(.9), size = 1, color = "black") + theme(legend.spacing.y = unit(1,'cm'))
# Finished bar plot
p <- p+labs(title="Frontal Midline Theta", x="SNR", y = "Power (dB)")+ theme_classic() +
   scale_fill_manual(values=c('#E31B23','#003366' ,'#FFC325')) + geom_hline(yintercept=0, size =1) +  theme(text = element_text(size = 18, family="Times New Roman"), axis.line=element_line(size=1)) + scale_y_continuous(limits = c(-0.0,1.2)) + 
  scale_x_discrete(labels = c("-12dB", "-8dB", "-4dB", "0dB", "V-only") )
print(p)


#Plot Score/PPD vs SNR
library(lattice)
library(latticeExtra)

df2_all <- filter(df_Additive, model %in% c("AO", "AV","A+V"))
df2_all$Modality <- factor(df2_all$Modality, levels = c("AO", "AV", "AO+VO"))
df2_mean <- df2_all %>% group_by(model,SNR) %>% summarise(PPD_mean=mean(PPD_speech,na.rm=TRUE),PPD_sd=sd(PPD_speech,na.rm=TRUE),PPD_SEM=sd(PPD_speech,na.rm=TRUE)/sqrt(length(unique(df$TP))-1),
                                              Theta_mean=mean(frontalmidTheta),Theta_sd=sd(frontalmidTheta),
                                              Theta_SEM=sd(frontalmidTheta)/sqrt(length(unique(df$TP))))
df2_mean$model <- factor(df2_mean$model, levels = c("A+V","AO", "AV"))
trellis.par.set(grid.pars = list(fontfamily = "serif"))
col_list <- c('#FFC325','#FFC325','#FFC325','#FFC325',"#E31B23", "#E31B23","#E31B23","#E31B23","#003366", "#003366","#003366","#003366")
obj1 <- xyplot(PPD_mean ~ SNR, df2_mean, groups = model, lty=1, par.settings = list(fontsize = list(text = 14),
                            fontfamily = list(text = "times")), 
               ylab = "PPD (mm)",type = "l" , lwd=2, ylim = c(0, 0.7),
               key=list(
    text  = list(c("AO", "AV", "AO+VO")),lines = list( lwd=2, col=c("#E31B23", "#003366",'#FFC325'))),
    lx = df2_mean$PPD_mean - df2_mean$PPD_SEM, ux = df2_mean$PPD_mean + df2_mean$PPD_SEM,
   panel = function (x,y, lx, ux,  ...){
     panel.xyplot(x,y, col=c('#FFC325',"#E31B23","#003366"),...)
     panel.segments(x0 = x, x1 = x, y0 = lx, y1 = ux, col = col_list, alpha = 0.4, ...)
     panel.segments(as.numeric(x) - 0.1, lx,  as.numeric(x) + 0.1, lx, col = col_list, alpha = 0.4, ...)
     panel.segments(as.numeric(x) - 0.1, ux,  as.numeric(x) + 0.1, ux, col = col_list ,alpha = 0.4, ...)
   })

obj2 <- xyplot(Score_mean ~ SNR, df2, groups = Modality, lty = 2, par.settings = list(fontsize = list(text = 14)),
               ylab = "Score (%)" ,type = "l", lwd=0.5,
               key=list(text  = list(c("Score", "PPD")),lines = list(lty=c(2,1))),
              lx = df2$Score_mean - df2$Score_SEM, ux = df2$Score_mean + df2$Score_SEM,
   panel = function (x,y, lx, ux,  ...){
     panel.xyplot(x,y, col=c("#E31B23", "#003366"),...)
     panel.segments(x0 = x, x1 = x, y0 = lx, y1 = ux , col = col_list, alpha = 0.2, ...)
     panel.segments(as.numeric(x) - 0.1, lx,  as.numeric(x) + 0.1, lx, col = col_list, alpha = 0.5, ...)
     panel.segments(as.numeric(x) - 0.1, ux,  as.numeric(x) + 0.1, ux, col = col_list, alpha = 0.5, ...)
   })


 
# --> Make the plot with second y axis:
obj3 <- doubleYScale(obj1, obj2, add.ylab2 = TRUE, use.style=FALSE, )
obj3

```

Step 3 - Create Model 1 - Covariate Model
```{r}
cov_mod <- lmer(df[[var]] ~ Modality + poly(SNRc,degree = 2,raw = TRUE) + (1|TP), data = df) #Interaction between Modality & SNRc not sig
anova(cov_mod)
summary(cov_mod)
VarCorr(cov_mod)
ls_Var <- emmeans::emmeans(fac_mod, "Modality", by = "SNR",
                           at = list(SNR = c(0,-4,-8,-12)))
ls_Var
sum_ls_Var <- summary(ls_Var) #needed for interaction plot
with(sum_ls_Var, interaction.plot(SNR, Modality, emmean, col = 1:4,trace.label = 'Modality', xlab = 'SNR'))
mtext('Interaction plot - covariates model', side = 3,
      line = - 2,
      outer = TRUE)
plot(ls_Var)
#Pairwise comparisons
pair <- data.frame(pairs(ls_Var)) %>% mutate(sig = case_when(p.value > 0.05 ~ "", p.value > 0.01 ~ "*", p.value > 0.001 ~ "**", !is.na(p.value) ~ "***")) #Compare lsmeans for Var estimates
pair
data.frame(pairs(lstrends(cov_mod, ~ Modality, var = "SNRc"))) #Lstrends to compare slopes

#Diagnostics
lmerresid <- resid(cov_mod)
par(mfrow = c(2,2))
plot(sqrt(abs(lmerresid)) ~ predict(cov_mod))
#Normality
qqnorm(lmerresid)
qqline(lmerresid)
shapiro.test(lmerresid)
plot(lmerresid ~ fitted(cov_mod))
with(df, plot(lmerresid ~ SNRc, col = heat.colors(20)))
with(df, plot(lmerresid ~ Modality, col = rainbow(3)))
par(mfrow = c(1,1))
```

Step 4 - Create Model 2 - Factorial Model
```{r}
df <- df %>% filter(SNR != 'nan') #%>% filter(TP != "0023")  #Use for pupillometry analysis and removing V
fac_mod <- lmer(df[[var]] ~ Modality*poly(SNR,2) + (1|TP), data = df)
fac_mod <- lmer(df[[var]] ~ Modality*SNRc + (1|TP), data = df)
fac_mod <- lmer(df[[var]] ~ Modality + SNRc + I(SNRc^2) + Modality:SNRc + Modality:I(SNRc^2) + (1|TP), data = df)
anova(fac_mod)
summary(fac_mod)
summary(fac_mod)$coefficients

anova(fac_mod,fac_mod1)

emmeans(fac_mod, list(pairwise ~ SNR*Modality), adjust = "tukey")
VarCorr(fac_mod)
ranova(fac_mod)

distinct_levels <- data.frame(SNR = unique(df$SNR), Modality = unique(df$Modality))
distinct_levels$x2 <- distinct_levels$SNR
distinct_levels <- expand.grid(Modality = unique(df$Modality), SNR = unique(df$SNR))
predicted_values <- predict(fac_mod, newdata = distinct_levels)

lsmeans <- emmeans::emmeans(fac_mod,  c("Modality","SNR"),
                            at = list(SNR = c(
                            -12, -8, -4,  0)))
data.frame(lsmeans)
sum_lsmeans <- summary(lsmeans) #needed for interaction plot
with(sum_lsmeans, interaction.plot(SNR, Modality, emmean, trace.label = 'Modality', xlab = 'SNR'))
mtext('Interaction plot - factors model', side = 3,
      line = - 2,
      outer = TRUE)
plot(lsmeans)
#Pairwise differences
sum_difflsmeans <- summary(pairs(lsmeans))
df_sum_difflsmeans <- data.frame(sum_difflsmeans)
df_sum_difflsmeans <- df_sum_difflsmeans %>% mutate_if(is.numeric, round, digits = 4) %>% 
  mutate(sig = case_when(p.value > 0.05 ~ "", p.value > 0.01 ~ "*", p.value > 0.001 ~ "**", !is.na(p.value) ~ "***"))
df_sum_difflsmeans
sig_df <- df_sum_difflsmeans %>% filter(p.value <= 0.05)
sig_df

#test whether certain conditions are sig negative/positive
t.test(df %>% filter(Modality != "A") %>% select(frontalAlpha), mu = 0, alternative = "two.sided")

#test whether alpha becomes more negative as condition becomes more difficult
df_neg <- subset(df, Modality != 'A')
levels(df_neg$SNR) <- c(levels(df$SNR), 'none')
df_neg$SNR[is.na(df_neg$SNR)] <- 'none'
df_neg$SNR <- factor(df_neg$SNR,levels = c("none", "-12dB", "-8dB", "-4dB" ,"0dB"), exclude = NULL)
levels(df_neg$SNR)

df_neg %>% 
  ggplot(aes(x=`SNR`,y=frontalAlpha)) + 
  geom_smooth(method = "lm",  formula = y ~ x) + geom_point(size=2,alpha=0.3) + stat_cor() + ggtitle("Frontal Theta vs PPD") +
  theme_classic()
kruskal.test(frontalAlpha ~ SNR, data = df_neg)
neg_aov <- aov(frontalAlpha ~ SNR, data = df_neg)
summary(neg_aov)
boxplot(frontalAlpha ~ SNR, data = df_neg, main = "Boxplot of Continuous Variable by Factor Levels",
        xlab = "Factor Levels", ylab = "Continuous Variable")

tukey_result <- TukeyHSD(neg_aov)
print(tukey_result)
emmeans_result <- emmeans(neg_aov, pairwise ~ SNR)
print(emmeans_result)

#STATISTCAL ANALYIS TO COMPARE PEAKS
#extract coefficients to compute peak
coefs <- fixef(fac_mod)
# Baseline (e.g., Modality = "Audio")
b1_audio <- coefs["SNRc"]
b2_audio <- coefs["I(SNRc^2)"]
peak_audio <- (-b1_audio / (2 * b2_audio)) - 6 #-6 to remove correction
# For the visual, get interaction terms
b1_audiovisual <- b1_audio + coefs["ModalityAV:SNRc"]
b2_audiovisual <- b2_audio + coefs["ModalityAV:I(SNRc^2)"]
peak_visual <- (-b1_audiovisual / (2 * b2_audiovisual)) - 6 #-6 to remove correction
# Difference in peak SNR
peak_diff <- (peak_visual - peak_audio)

#Bootstrap to get CI
library(purrr)
# Bootstrap function
bootstrap_peak_diff <- function(df, n_boot = 1000) {
  subjects <- unique(df$TP)
  n <- length(subjects)
  peak_df <- data.frame(peak_a = numeric(0), peak_v = numeric(0))  # initialize empty dataframe
  
  boot_diffs <- replicate(n_boot, {
    sampled_subjects <- sample(subjects, size = n, replace = TRUE)
    
    # Resample full data based on subjects
    boot_data <- bind_rows(lapply(sampled_subjects, function(subj) {
      df[df$TP == subj, ]
    }))
    
    # Refit model
    #model_boot <- suppressMessages(
    #  lmer(df[[var]] ~ Modality + SNRc + I(SNRc^2) + Modality:SNRc + Modality:I(SNRc^2) + (1|TP), data = boot_data)
    #)


    # Build formula dynamically
    formula_str <- paste(var, "~ Modality + SNRc + I(SNRc^2) + Modality:SNRc + Modality:I(SNRc^2) + (1|TP)")
    model_boot <- suppressMessages(
      lmer(as.formula(formula_str), data = boot_data)
    )

    
    # Extract coefficients
    b <- fixef(model_boot)
    b1_a <- b["SNRc"]
    b2_a <- b["I(SNRc^2)"]
    b1_v <- b1_a + b["ModalityAV:SNRc"]
    b2_v <- b2_a + b["ModalityAV:I(SNRc^2)"]
    
    # Compute peaks
    peak_a <- -b1_a / (2 * b2_a)
    peak_v <- -b1_v / (2 * b2_v)
    
    
    # Append to peak_df
    peak_df <<- rbind(peak_df, data.frame(Auditory = peak_a, Audiovisual = peak_v))

    
    return(peak_v - peak_a)
    print(peak_v - peak_a)
  })
  
  return(list(boot_diffs = boot_diffs, peak_df = peak_df))
}

#Run Bootstrap
set.seed(123)
boot_diffs <- bootstrap_peak_diff(df, n_boot = 1000)
peak_long <- pivot_longer(boot_diffs$peak_df, cols = everything(), names_to = "Modality", values_to = "Peak")

# Confidence interval
ci <- quantile(boot_diffs$boot_diffs, c(0.025, 0.975))
mean_diff <- mean(boot_diffs$boot_diffs)

cat("Mean peak SNR difference (Audiovisual - Audio):", round(mean_diff, 2), "\n")
cat("95% CI:", round(ci[1], 2), "to", round(ci[2], 2), "\n")
hist(boot_diffs, main = "Bootstrap Distribution of Peak SNR Difference",
     xlab = "Peak Difference (Audiovisual - Audio)", col = "lightblue", breaks = 30)
abline(v = 0, col = "red", lty = 2)
abline(v = ci, col = "blue", lty = 3)

# Plot histogram as bar plot
ggplot(peak_long, aes(x = Peak, fill = Modality)) +
  geom_histogram(position = "identity", alpha = 0.6, bins = 30, color = "black") +
  geom_vline(data = ci_df, aes(xintercept = lower, color = Modality), linetype = "dashed") +
  geom_vline(data = ci_df, aes(xintercept = upper, color = Modality), linetype = "dashed") +
  labs(title = "Histogram of Peak Locations by Modality",
       x = "Peak SNRc", y = "Count") +
  theme_minimal() + xlim(c(-20,30)) +
  scale_fill_manual(values = c("Auditory" = "red", "Audiovisual" = "blue")) + scale_color_manual(values = c("Auditory" = "red", "Audiovisual" = "blue"))


#Toban simulation method - ARM
library(arm)
fac_mod.sim <- sim(fac_mod,n.sims=1000)
coefs <- coef(fac_mod.sim)
fixef <- fixef(fac_mod.sim)
ranef <- ranef(fac_mod.sim)
sigma <- sigma.hat(fac_mod.sim)
yhat <- fitted(fac_mod.sim,fac_mod)


# For auditory (baseline)
b_auditory <- fixef[, "SNRc"]
a_auditory <- fixef[, "I(SNRc^2)"]
peak_auditory <- -b_auditory / (2 * a_auditory)

# For audiovisual
b_av <- fixef[, "SNRc"] + fixef[, "ModalityAV:SNRc"]
a_av <- fixef[, "I(SNRc^2)"] + fixef[, "ModalityAV:I(SNRc^2)"]
peak_av <- -b_av / (2 * a_av)

# Combine into a data frame
peak_df <- data.frame(
  Auditory = peak_auditory,
  Audiovisual = peak_av
)


peak_df <- peak_df %>%
  filter(
    Auditory > (mean(peak_auditory) - 1.5 * sd(peak_auditory)) & Auditory < (mean(peak_auditory) + 1.5 * sd(peak_auditory)),
    Audiovisual > (mean(peak_av) - 1.5 * sd(peak_av)) & Audiovisual < (mean(peak_av) + 1.5 * sd(peak_av))
  )


# Combine peak locations into long format
peak_long <- pivot_longer(peak_df, cols = everything(), names_to = "Modality", values_to = "Peak")

# Compute 95% confidence intervals
ci_df <- peak_long %>%
  group_by(Modality) %>%
  summarise(
    lower = quantile(Peak, 0.025),
    upper = quantile(Peak, 0.975)
  )

# Plot density with CI lines
ggplot(peak_long, aes(x = Peak, fill = Modality)) +
  geom_density(alpha = 0.6) +
  geom_vline(data = ci_df, aes(xintercept = lower, color = Modality), linetype = "dashed") +
  geom_vline(data = ci_df, aes(xintercept = upper, color = Modality), linetype = "dashed") +
  labs(title = "Distribution of Peak Locations by Modality",
       x = "Peak SNRc", y = "Density") +
  theme_minimal() + xlim(c(-30,25))

# Plot histogram as bar plot
p1 <- ggplot(peak_long, aes(x = Peak, fill = Modality)) +
  geom_histogram(position = "identity", alpha = 0.6, bins = 30, color = "black") +
  geom_vline(data = ci_df, aes(xintercept = lower, color = Modality), linetype = "dashed") +
  geom_vline(data = ci_df, aes(xintercept = upper, color = Modality), linetype = "dashed") +
  labs(title = "(a)",
       x = "Peak SNR", y = "Count") +
  theme_minimal() + xlim(c(-30,30)) +
  scale_fill_manual(values = c("Auditory" = "#E31B23", "Audiovisual" = "#003366")) + scale_color_manual(values = c("Auditory" = "#E31B23", "Audiovisual" = "#003366")) + theme(text = element_text(size = 18, family="Times New Roman"), legend.position = c(0.7, 0.8), legend.title = element_blank())

#"#E31B23 #003366"

t.test(peak_df$Auditory,peak_df$Audiovisual,alternative = "greater")

#peak differences
peak_df$Difference <- peak_df$Auditory - peak_df$Audiovisual

ci_peakdiff <- quantile(peak_df$Difference, probs = c(0.025, 0.975))

p2 <- ggplot(peak_df, aes(x = Difference)) +
  geom_histogram(position = "identity", alpha = 0.6, bins = 30, color = "black") +
  geom_vline(xintercept = ci_peakdiff[1], linetype = "dashed") +
  geom_vline(xintercept = ci_peakdiff[2], linetype = "dashed") +
  labs(x = "Peak Shift (AV - AO)", y = "Count") +
  theme_minimal() + xlim(c(-5,10)) + theme(text = element_text(size = 18, family="Times New Roman"))

p3 <- ggplot(peak_df, aes(x = Difference)) +
  geom_density(position = "identity", alpha = 0.6, color = "black") +
  geom_vline(xintercept = ci_peakdiff[1], linetype = "dashed") +
  geom_vline(xintercept = ci_peakdiff[2], linetype = "dashed") +
  labs(x = "Peak Shift (AV - AO)", y = "Density") +
  theme_minimal() + xlim(c(-5,10)) + theme(text = element_text(size = 18, family="Times New Roman"))


combined_plot <- p1 + p2 + plot_layout(ncol = 2)
combined_plot


```

Step 5 - Create Model 3 - GAM
```{r}
scatterplt1 <- df %>% ggplot(aes(x = Prob, y = df[[var]], fill = Modality)) +  
  geom_point(aes(fill=Modality),size = 2, shape = 21) + ylab(var) + ggtitle(var) + scale_fill_manual(values = c("#F7444E","#78BCC4", "#00243E"))
scatterplt1
df %>% ggplot(aes(x=Prob)) + geom_histogram()

gam_mod <- gam(df[[var]] ~ Modality + s(Prob, by = Modality) + s(TP, bs = "re"), data = df)
gam_sum <- summary(gam_mod)
gam_sum
par(mfrow = c(2, 2))
plot(gam_mod, pages = 1 ,shade = TRUE, all.terms = TRUE)

AIC(cov_mod,fac_mod,gam_mod)
k.check(gam_mod)
gam.check(gam_mod)
par(mfrow = c(1, 1))

mod_ls_Var <- emmeans::emmeans(gam_mod, "Modality", by = "Prob", at = list(Score = c(0,0.25,0.5,0.75,1)))
mod_ls_Var
pairs(mod_ls_Var)

snr_ls_Var <- emmeans::emmeans(gam_mod,"Prob", by = "Modality",at = list(Prob = c(-3,-2,-1,0,1,2,3)))
snr_ls_Var
pairs(snr_ls_Var)

y_pred <- predict(gam_mod)

scatterplt1 <- scatterplt1 + geom_smooth(aes(y = fitted(gam_mod)), size = 1.2)
scatterplt1

```

Step 6 - Additive Model
```{r}
#create dataframe for predicted AV-(A+V)
df_MSI <- NULL
SNR_list <- levels(df$SNR)
Modality_list <- c("AV","A")
TP_list <- levels(df$TP)
for (tp in 1:length(TP_list)){
  temp_tp <- TP_list[[tp]]
  for (i in 1:length(SNR_list)){
    temp_snr <- SNR_list[[i]]
    temp_modality <- 'MSI'
    
    temp_AV_PPD <- select(filter(df, TP == temp_tp & Modality == 'AV' & SNR == temp_snr),PPD_speech)
    temp_A_PPD <- select(filter(df, TP == temp_tp & Modality == 'AO' & SNR == temp_snr),PPD_speech)
    temp_V_PPD <- select(filter(df, TP == temp_tp & Modality == 'VO'),PPD_speech)
    temp_MSI_PPD <- temp_AV_PPD - temp_A_PPD - temp_V_PPD
    
    temp_AV_fTheta <- select(filter(df, TP == temp_tp & Modality == 'AV' & SNR == temp_snr),frontalmidTheta)
    temp_A_fTheta <- select(filter(df, TP == temp_tp & Modality == 'AO' & SNR == temp_snr),frontalmidTheta)
    temp_V_fTheta <- select(filter(df, TP == temp_tp & Modality == 'VO'),frontalmidTheta)
    temp_MSI_fTheta <- temp_AV_fTheta - temp_A_fTheta - temp_V_fTheta
    
    
    temp_model <- "AV-(A+V)"
    linetype <- 'solid'
    
    rbind(df_MSI, data.frame(TP = temp_tp, Modality = temp_modality, SNR = temp_snr, PPD_speech = temp_MSI_PPD, frontalmidTheta = temp_MSI_fTheta, model = temp_model, linetype = linetype)) -> df_MSI
    df_MSI$TP <- as_factor(df_MSI$TP)
    df_MSI$Modality <- as_factor(df_MSI$Modality)
    df_MSI$SNR <- as_factor(df_MSI$SNR)
    
  }
}
#create dataframe for predicted A+V
df_MSI_add <- NULL
for (tp in 1:length(TP_list)){
  temp_tp <- TP_list[[tp]]
  for (i in 1:length(SNR_list)){
    temp_snr <- SNR_list[[i]]
    temp_modality <- 'MSI'
    
    temp_AV_PPD <- select(filter(df, TP == temp_tp & Modality == 'AV' & SNR == temp_snr),PPD_speech)
    temp_A_PPD <- select(filter(df, TP == temp_tp & Modality == 'AO' & SNR == temp_snr),PPD_speech)
    temp_V_PPD <- select(filter(df, TP == temp_tp & Modality == 'VO'),PPD_speech)
    temp_MSI_PPD <- temp_A_PPD + temp_V_PPD
    
    temp_AV_fTheta <- select(filter(df, TP == temp_tp & Modality == 'AV' & SNR == temp_snr),frontalmidTheta)
    temp_A_fTheta <- select(filter(df, TP == temp_tp & Modality == 'AO' & SNR == temp_snr),frontalmidTheta)
    temp_V_fTheta <- select(filter(df, TP == temp_tp & Modality == 'VO'),frontalmidTheta)
    temp_MSI_fTheta <- temp_A_fTheta + temp_V_fTheta
    
    
    temp_model <- "A+V"
    linetype <- 'dashed' 
    
    rbind(df_MSI_add, data.frame(TP = temp_tp, Modality = temp_modality, SNR = temp_snr, PPD_speech = temp_MSI_PPD, 
                                 frontalTheta = temp_MSI_fTheta,
                                 model = temp_model, linetype = linetype)) -> df_MSI_add
    df_MSI_add$TP <- as_factor(df_MSI_add$TP)
    df_MSI_add$Modality <- as_factor(df_MSI_add$Modality)
    df_MSI_add$SNR <- as_factor(df_MSI_add$SNR)
  }
}

df_AV <- df %>% filter(Modality == 'AV') %>% select('TP','Modality','SNR','PPD_speech','frontalmidTheta')
df_AV$model <- 'AV'
df_AV$linetype <- 'solid'
df_AO <- df %>% filter(Modality == 'AO') %>% select('TP','Modality','SNR','PPD_speech','frontalmidTheta')
df_AO$model <- 'AO'
df_AO$linetype <- 'solid'
df_VO <- df_all %>% filter(Modality == 'VO') %>% select('TP','Modality','SNR','PPD_speech','frontalmidTheta')
df_VO$model <- 'VO'
df_VO$linetype <- 'solid'

df_Additive <- merge(df_MSI,df_MSI_add, all = TRUE) #Combine dataframe for AV-(A+V) and A+V
df_Additive <- merge(df_Additive,df_AV,all=TRUE)
df_Additive <- merge(df_Additive,df_AO,all=TRUE)
df_Additive <- merge(df_Additive,df_VO,all=TRUE)

df3 <- df_Additive %>% group_by(model,SNR) %>% summarise(mean_PPD=mean(PPD_speech,na.rm=TRUE),sd_PPD=sd(PPD_speech,na.rm=TRUE),SEM_PPD=sd(PPD_speech,na.rm=TRUE)/sqrt(length(unique(df$TP))),mean_theta=mean(frontalmidTheta,na.rm=TRUE),sd_theta=sd(frontalmidTheta,na.rm=TRUE),SEM_theta=sd(frontalmidTheta,na.rm=TRUE)/sqrt(length(unique(df$TP))))
df3
df3$model <- factor(df3$model, levels = c("A+V", "AV", "AO", "VO", "AV-(A+V)"))

t.test(select(df_Additive %>% filter(model == "AV-(A+V)") ,frontalmidTheta), mu = 0, alternative = "less")
t.test(select(df_Additive %>% filter(model == "AV-(A+V)") ,PPD_speech), select(df_Additive %>% filter(model == "A+V") ,PPD_speech), var.equal=TRUE) 

# Stats test for interaction for each SNR
df4 <- filter(df_Additive, model %in% c("A+V", "AV"))
df4$SNRc <- as.numeric(str_extract(df4$SNR,"\\-*\\d+\\.*\\d*"))
df4$SNRc <- df4$SNRc - mean(df4$SNRc)
#add_model <- lmer(PPD_speech ~ model*poly(SNR,2) + (1|TP), data = df4)
add_model <- lmer(PPD_speech ~ model + SNRc + I(SNRc^2) + model:SNRc + model:I(SNRc^2) + (1|TP), data = df4)
anova(add_model)
summary(add_model)

'#05445E','#189AB4','#75E6DA','#D4F1F4','#730D10','#E31B23','#E62D4F','#F28C9F', '#FFC325'
```
Sandbox functions
```{r}
#Correlation Analysis
df_sum <- df %>% filter(Modality!='VO'&TP!='0023') %>% group_by(TP,SNRc,Modality)  %>% summarise(mean_PPD = mean(PPD_speech_z),frontalTheta = mean(frontalmidTheta_z),mean_performance = mean(Score_z))

plt1 <- df_sum %>% ggplot(aes(x=`mean_PPD`,y=frontalTheta, group=Modality ,color=Modality)) + 
  geom_smooth(method = "lm",  formula = y ~ x) + geom_point(size=2,alpha=0.3) + stat_cor() + ggtitle("mean_ppd x frontal theta") + xlab("PPD (mm)") + ylab("Log Power (dB)") + ylim(c(-2.5,2)) +
  theme_classic() + theme(text = element_text(size = 15, family="Times New Roman"),legend.text = element_text(size=20))
plt2 <- df_sum %>% ggplot(aes(x=`mean_PPD`,y=mean_performance, group=Modality ,color=Modality)) + 
  geom_smooth(method = "lm",  formula = y ~ x) + geom_point(size=2,alpha=0.3) + stat_cor() + ggtitle("mean_ppd x performance") + xlab("PPD (mm)") + ylab("performance")+ ylim(c(-2.5,2)) +
  theme_classic() + theme(text = element_text(size = 15, family="Times New Roman"),legend.text = element_text(size=10))
plt3 <- df_sum %>% ggplot(aes(x=`frontalTheta`,y=mean_performance, group=Modality ,color=Modality)) + 
  geom_smooth(method = "lm",  formula = y ~ x) + geom_point(size=2,alpha=0.3) + stat_cor() + ggtitle("frontal theta x performance") + xlab("frontal theta") + ylab("performance") + ylim(c(-2.5,2)) +
  theme_classic() + theme(text = element_text(size = 15, family="Times New Roman"),legend.text = element_text(size=10))
print(grid.arrange(plt2, plt3, plt1, ncol=3))

corr_mod <- lmer(Score_z ~ Modality*SNRc + Modality*frontalmidTheta_z + Modality*PPD_speech_z + SNRc*frontalmidTheta_z + SNRc*PPD_speech_z + frontalmidTheta_z*PPD_speech_z + (1|TP), data=df)
anova(corr_mod)
summary(corr_mod)

plt5 <- df_sum %>% ggplot(aes(x=`mean_PPD`,y=frontalTheta,col=Modality,fill=SNR)) + geom_point() +
  scale_y_reverse() +
  geom_smooth(method = "lm",  formula = y ~ x) + geom_point() + stat_cor()
plt1

# Fit quadratic functions to each TP
plotlist = list()
for (tp in unique(df$TP)) {
  df3 <- df %>% filter(TP == tp) %>% select (`MPD_retention`,SNR,Modality,Score,TP,Prob)
  quad_A <- df3 %>% filter(Modality == 'A')
  quad_AV <- df3 %>% filter(Modality == 'AV')
  
 plt <-  ggplot() + geom_point(data=quad_A, aes(Prob,`MPD_retention`), shape = 16, color='red') + 
    stat_smooth(data=quad_A, aes(Prob, `MPD_retention`),method = "lm", formula = y ~ x + I(x^2), size = 1, se = FALSE, color = 'red') +
    geom_point(data=quad_AV, aes(Prob,`MPD_retention`), shape = 2, color = 'blue') +
    stat_smooth(data=quad_AV, aes(Prob, `MPD_retention`),method = "lm", formula = y ~ x + I(x^2), size = 1, se = FALSE, color = 'blue') + 
     ggtitle(tp) +
   theme(text = element_text(size=6)) #+
   #xlim(0,1) + scale_x_continuous(breaks = c(0,0.5,1)) +
 plotlist[[tp]] <- plt
}
library(gridExtra)
p <- grid.arrange(grobs=plotlist, ncol=5)


ggplot() + geom_point(data=df%>%filter(Modality=='A'), aes(Score,`Theta(10log)`), shape = 16, color='red') + 
  stat_smooth(data=df%>%filter(Modality=='A'), aes(Score, `Theta(10log)`),method = "lm", formula = y ~ x + I(x^2), size = 1, se = FALSE, color = 'red') +
  geom_point(data=df%>%filter(Modality=='AV'), aes(Score,`Theta(10log)`), shape = 2, color = 'blue') +
  stat_smooth(data=df%>%filter(Modality=='AV'), aes(Score, `Theta(10log)`),method = "lm", formula = y ~ x + I(x^2), size = 1, se = FALSE, color = 'blue') + 
  xlim(0,1) + scale_x_continuous(breaks = c(0,0.5,1))

df %>% ggplot(aes(Score)) + geom_histogram(binwidth = 0.1)


#Compare peak shifts using max value per modality
df_max <- df %>% group_by(Modality,TP) %>% summarise(max = max(PPD_speech, na.rm = TRUE)) %>% filter(TP != "0023")
df_max %>% group_by(Modality) %>% summarise(mean = mean(max), sd = sd(max))
t.test(df_max %>% filter(Modality == "AV") %>% pull(max), df_max %>% filter(Modality == "AO") %>% pull(max))

#Compare peak shifts using a fitted normal distribution for each TP and then extracting the peak value
temp_AV <- df %>% filter(Modality == "AV", TP == "0010") %>% pull(PPD_speech)
temp_AO <- df %>% filter(Modality == "AO", TP == "0010") %>% pull(PPD_speech)

normal_dist_function <- function(x) {
  dnorm(x, mean = mean(temp), sd = sd(temp))
}
temp_dist_AV <- rnorm(1000,mean = mean(temp_AV), sd = sd(temp_AV))
temp_dist_AV <- rnorm(1000,mean = mean(temp_AO), sd = sd(temp_AO))

hist(temp_dist, breaks=50)


x = seq(-12, 0, by=1)
y = dnorm(x, mean(x), sd(x))

```
